# Supplementary material for: N-[Bis(morpholin-4-yl)phosphino­yl]-2-chloro-2,2-difluoro­acetamide
Source: Acta Crystallogr Sect E Struct Rep Online. 2011 Jul 30;67(Pt 8):o2201. doi: 10.1107/S1600536811030194 (PMC3213631; doi:10.1107/S1600536811030194)
Supplement: Supplementary file 1 [file e-67-o2201-sup1.cif]

##############################################################################
#                                                                            #
# This CIF contains the data in a paper accepted for publication in          #
# Acta Crystallographica Section E. It conforms to the requirements of       #
# Notes for Authors for Acta Crystallographica Section E, and has been       #
# peer reviewed under the auspices of the IUCr Commission on Journals.       #
#                                                                            #
# Full details of the Crystallographic Information File format               #
# are given in the paper "The Crystallographic Information File (CIF):       #
# a New Standard Archive File for Crystallography" by S. R. Hall, F. H.      #
# Allen and I. D. Brown [Acta Cryst. (1991), A47, 655-685].                  #
#                                                                            #
# The current version of the core CIF dictionary is obtainable from          #
# ftp://ftp.iucr.org/pub/cif_core.dic.                                       #
#                                                                            #
# Software is freely available for graphical display of the structure(s)     #
# in this CIF. For information consult the CIF software page                 #
# http://www.iucr.org/resources/cif/software.                                #
#                                                                            #
# This file may be used for bona fide research purposes within the           #
# scientific community so long as proper attribution is given to the journal # 
# article from which it was obtained.                                        #
#                                                                            #
##############################################################################
data_I
_audit_creation_method     SHELXL-97
_chemical_name_systematic
;
<i>N</i>-[bis(morpholin-4-yl)phosphinoyl]-2-chloro-2,2-difluoroacetamide
;
_chemical_name_common
;
Bis(4-morpholin-4-yl)phosphinic (chlorodifluoroacetyl)amide
;
_chemical_formula_moiety     'C10 H17 Cl F2 N3 O4 P'
_chemical_formula_sum     'C10 H17 Cl F2 N3 O4 P'
_chemical_formula_iupac     'C10 H17 Cl F2 N3 O4 P'
_chemical_formula_weight     347.69
_chemical_melting_point     ?
_symmetry_cell_setting     triclinic
_symmetry_space_group_name_H-M     'P -1'
_symmetry_space_group_name_Hall     '-P 1'
loop_
    _symmetry_equiv_pos_as_xyz
    'x, y, z'
    '-x, -y, -z'
_cell_length_a     7.6460(11)
_cell_length_b     12.5507(18)
_cell_length_c     16.477(2)
_cell_angle_alpha     70.605(3)
_cell_angle_beta     89.562(3)
_cell_angle_gamma     82.155(3)
_cell_volume     1476.3(4)
_cell_formula_units_Z     4
_cell_measurement_reflns_used     2709
_cell_measurement_theta_min     2.62
_cell_measurement_theta_max     25.03
_cell_measurement_temperature     100(2)
_exptl_crystal_description     prism
_exptl_crystal_colour     colorless
_exptl_crystal_size_max     0.30
_exptl_crystal_size_mid     0.23
_exptl_crystal_size_min     0.21
_exptl_crystal_density_diffrn     1.564
_exptl_crystal_density_meas     ?
_exptl_crystal_density_method     'not measured'
_exptl_crystal_F_000     720
_exptl_absorpt_coefficient_mu     0.408
_exptl_absorpt_correction_type     multi-scan
_exptl_absorpt_process_details     '(SADABS; Bruker, 2005)'
_exptl_absorpt_correction_T_min     0.8874
_exptl_absorpt_correction_T_max     0.9192
_exptl_special_details
;
;
_diffrn_ambient_temperature     100(2)
_diffrn_radiation_type     MoK\a
_diffrn_radiation_wavelength     0.71073
_diffrn_radiation_source     'fine-focus sealed tube'
_diffrn_radiation_monochromator     graphite
_diffrn_measurement_device_type     'Bruker APEXII CCD area-detector'
_diffrn_measurement_method     '\f and \w'
_diffrn_detector_area_resol_mean     ?
_diffrn_reflns_number     15034
_diffrn_reflns_av_R_equivalents     0.0463
_diffrn_reflns_av_sigmaI/netI     0.0726
_diffrn_reflns_theta_min     1.31
_diffrn_reflns_theta_max     27.00
_diffrn_reflns_theta_full     27.00
_diffrn_measured_fraction_theta_max     0.994
_diffrn_measured_fraction_theta_full     0.994
_diffrn_reflns_limit_h_min     -9
_diffrn_reflns_limit_h_max     9
_diffrn_reflns_limit_k_min     -16
_diffrn_reflns_limit_k_max     16
_diffrn_reflns_limit_l_min     -21
_diffrn_reflns_limit_l_max     21
_refine_special_details
;
Refinement of <i>F</i>^2^ against ALL reflections. The weighted <i>R</i>-factor
<i>wR</i> and goodness of fit <i>S</i> are based on <i>F</i>^2^, conventional
<i>R</i>-factors <i>R</i> are based on <i>F</i>, with <i>F</i> set to zero for
negative <i>F</i>^2^. The threshold expression of <i>F</i>^2^ >
\s(<i>F</i>^2^) is used only for calculating <i>R</i>-factors(gt) <i>etc</i>.
and is not relevant to the choice of reflections for refinement.
<i>R</i>-factors based on <i>F</i>^2^ are statistically about twice as large
as those based on <i>F</i>, and <i>R</i>- factors based on ALL data will be
even larger.
;
_reflns_number_total     6398
_reflns_number_gt     4124
_reflns_threshold_expression     I>2\s(I)
_refine_ls_structure_factor_coef     Fsqd
_refine_ls_matrix_type     full
_refine_ls_R_factor_all     0.1000
_refine_ls_R_factor_gt     0.0649
_refine_ls_wR_factor_gt     0.1573
_refine_ls_wR_factor_ref     0.1718
_refine_ls_goodness_of_fit_ref     0.988
_refine_ls_restrained_S_all     0.988
_refine_ls_number_reflns     6398
_refine_ls_number_parameters     490
_refine_ls_number_restraints     0
_refine_ls_hydrogen_treatment     constr
_refine_ls_weighting_scheme     calc
_refine_ls_weighting_details
                 'calc w=1/[\s^2^(Fo^2^)+(0.0993P)^2^] where P=(Fo^2^+2Fc^2^)/3'
_atom_sites_solution_hydrogens     geom
_atom_sites_solution_primary     direct
_atom_sites_solution_secondary     difmap
_refine_ls_shift/su_max     0.000
_refine_ls_shift/su_mean     0.000
_refine_diff_density_max     1.029
_refine_diff_density_min     -0.402
_refine_ls_extinction_method     none
_refine_ls_extinction_coef     ?
loop_
    _atom_type_symbol
    _atom_type_description
    _atom_type_scat_dispersion_real
    _atom_type_scat_dispersion_imag
    _atom_type_scat_source
    'C' 'C' 0.0033 0.0016
                         'International Tables Vol C Tables 4.2.6.8 and 6.1.1.4'
    'H' 'H' 0.0000 0.0000
                         'International Tables Vol C Tables 4.2.6.8 and 6.1.1.4'
    'N' 'N' 0.0061 0.0033
                         'International Tables Vol C Tables 4.2.6.8 and 6.1.1.4'
    'O' 'O' 0.0106 0.0060
                         'International Tables Vol C Tables 4.2.6.8 and 6.1.1.4'
    'F' 'F' 0.0171 0.0103
                         'International Tables Vol C Tables 4.2.6.8 and 6.1.1.4'
    'P' 'P' 0.1023 0.0942
                         'International Tables Vol C Tables 4.2.6.8 and 6.1.1.4'
    'Cl' 'Cl' 0.1484 0.1585
                         'International Tables Vol C Tables 4.2.6.8 and 6.1.1.4'
_computing_data_collection     'APEX2 (Bruker, 2005)'
_computing_cell_refinement     'SAINT (Bruker, 2005)'
_computing_data_reduction     'SAINT (Bruker, 2005)'
_computing_structure_solution     'SHELXTL  (Sheldrick, 2008)'
_computing_structure_refinement     'SHELXTL  (Sheldrick, 2008)'
_computing_molecular_graphics     'SHELXTL  (Sheldrick, 2008)'
_computing_publication_material     'SHELXTL  (Sheldrick, 2008)'
loop_
    _atom_site_type_symbol
    _atom_site_label
    _atom_site_fract_x
    _atom_site_fract_y
    _atom_site_fract_z
    _atom_site_U_iso_or_equiv
    _atom_site_adp_type
    _atom_site_calc_flag
    _atom_site_refinement_flags
    _atom_site_occupancy
    _atom_site_symmetry_multiplicity
    _atom_site_disorder_assembly
    _atom_site_disorder_group
    Cl Cl1 0.64061(15) 0.51615(9) 0.20802(6) 0.0404(3) Uani d . 1 1 . .
    P P1 0.97314(14) 0.31136(8) 0.04189(6) 0.0270(2) Uani d . 1 1 . .
    F F1 0.3883(3) 0.4651(2) 0.13511(16) 0.0449(6) Uani d . 1 1 . .
    F F2 0.5485(3) 0.57780(18) 0.04940(13) 0.0323(5) Uani d . 1 1 . .
    O O1 0.6257(4) 0.2874(2) 0.14390(17) 0.0395(7) Uani d . 1 1 A .
    O O2 1.0847(3) 0.3817(2) -0.02205(18) 0.0332(6) Uani d . 1 1 A .
    N N1 0.8158(4) 0.4049(2) 0.06533(19) 0.0249(7) Uani d . 1 1 A .
    H H1N 0.8315 0.4788 0.0454 0.030 Uiso d R 1 1 . .
    C C1 0.5553(5) 0.4848(3) 0.1202(2) 0.0298(9) Uani d . 1 1 A .
    C C2 0.6707(5) 0.3800(3) 0.1106(2) 0.0266(8) Uani d . 1 1 . .
    O O3' 0.715(3) 0.0970(17) -0.0749(16) 0.039(2) Uani d P 0.766(7) 1 A 1
    N N2' 0.8984(8) 0.2232(7) 0.0034(6) 0.0246(15) Uani d P 0.766(7) 1 A 1
    C C3' 0.8327(8) 0.1183(4) 0.0565(3) 0.0311(13) Uani d P 0.766(7) 1 A 1
    H H3'A 0.8026 0.1234 0.1137 0.037 Uiso calc PR 0.766(7) 1 A 1
    H H3'B 0.9251 0.0518 0.0648 0.037 Uiso calc PR 0.766(7) 1 A 1
    C C4' 0.6695(10) 0.1036(6) 0.0114(5) 0.0399(18) Uani d P 0.766(7) 1 A 1
    H H4'A 0.6241 0.0329 0.0464 0.048 Uiso calc PR 0.766(7) 1 A 1
    H H4'B 0.5758 0.1689 0.0050 0.048 Uiso calc PR 0.766(7) 1 A 1
    C C5' 0.7650(11) 0.2044(8) -0.1253(6) 0.037(2) Uani d P 0.766(7) 1 A 1
    H H5'A 0.6674 0.2663 -0.1282 0.044 Uiso calc PR 0.766(7) 1 A 1
    H H5'B 0.7878 0.2050 -0.1846 0.044 Uiso calc PR 0.766(7) 1 A 1
    C C6' 0.9302(7) 0.2243(4) -0.0849(3) 0.0227(12) Uani d P 0.766(7) 1 A 1
    H H6'A 1.0288 0.1639 -0.0841 0.027 Uiso calc PR 0.766(7) 1 A 1
    H H6'B 0.9643 0.2988 -0.1198 0.027 Uiso calc PR 0.766(7) 1 A 1
    O O3 0.687(10) 0.114(6) -0.083(6) 0.039(2) Uani d P 0.234(7) 1 A 2
    N N2 0.846(4) 0.241(3) -0.001(2) 0.0246(15) Uani d P 0.234(7) 1 A 2
    C C3 0.717(3) 0.1595(15) 0.0368(11) 0.0311(13) Uani d P 0.234(7) 1 A 2
    H H3A 0.7391 0.1272 0.1000 0.037 Uiso calc PR 0.234(7) 1 A 2
    H H3B 0.5959 0.2016 0.0254 0.037 Uiso calc PR 0.234(7) 1 A 2
    C C4 0.731(4) 0.067(2) 0.0019(16) 0.040(4) Uani d P 0.234(7) 1 A 2
    H H4A 0.8527 0.0261 0.0108 0.048 Uiso calc PR 0.234(7) 1 A 2
    H H4B 0.6493 0.0128 0.0309 0.048 Uiso calc PR 0.234(7) 1 A 2
    C C5 0.836(4) 0.181(2) -0.126(2) 0.038(7) Uani d P 0.234(7) 1 A 2
    H H5A 0.9528 0.1334 -0.1076 0.046 Uiso calc PR 0.234(7) 1 A 2
    H H5B 0.8219 0.2049 -0.1893 0.046 Uiso calc PR 0.234(7) 1 A 2
    C C6 0.821(3) 0.2784(15) -0.0976(11) 0.034(4) Uani d P 0.234(7) 1 A 2
    H H6A 0.7028 0.3240 -0.1155 0.040 Uiso calc PR 0.234(7) 1 A 2
    H H6B 0.9110 0.3270 -0.1250 0.040 Uiso calc PR 0.234(7) 1 A 2
    O O4' 1.2491(14) 0.0934(9) 0.2886(5) 0.0339(16) Uani d P 0.639(10) 1 A 1
    N N3' 1.0762(11) 0.2376(7) 0.1321(5) 0.0185(15) Uani d P 0.639(10) 1 A 1
    C C7' 1.0972(9) 0.2777(6) 0.2052(4) 0.0247(16) Uani d P 0.639(10) 1 A 1
    H H7'A 0.9951 0.3354 0.2055 0.030 Uiso calc PR 0.639(10) 1 A 1
    H H7'B 1.2058 0.3140 0.1995 0.030 Uiso calc PR 0.639(10) 1 A 1
    C C8' 1.1086(10) 0.1794(6) 0.2872(4) 0.0268(16) Uani d P 0.639(10) 1 A 1
    H H8'A 1.1255 0.2066 0.3362 0.032 Uiso calc PR 0.639(10) 1 A 1
    H H8'B 0.9962 0.1470 0.2945 0.032 Uiso calc PR 0.639(10) 1 A 1
    C C9' 1.2313(11) 0.0521(7) 0.2174(5) 0.0350(18) Uani d P 0.639(10) 1 A 1
    H H9'A 1.1214 0.0173 0.2222 0.042 Uiso calc PR 0.639(10) 1 A 1
    H H9'B 1.3323 -0.0074 0.2195 0.042 Uiso calc PR 0.639(10) 1 A 1
    C C10' 1.2261(9) 0.1505(6) 0.1317(4) 0.0270(16) Uani d P 0.639(10) 1 A 1
    H H10G 1.3380 0.1834 0.1251 0.032 Uiso calc PR 0.639(10) 1 A 1
    H H10E 1.2107 0.1224 0.0830 0.032 Uiso calc PR 0.639(10) 1 A 1
    O O4 1.293(3) 0.1013(19) 0.2677(10) 0.0339(16) Uani d P 0.361(10) 1 A 2
    N N3 1.019(2) 0.2110(13) 0.1428(11) 0.027(3) Uani d P 0.361(10) 1 A 2
    C C7 1.0145(17) 0.2283(11) 0.2273(7) 0.029(3) Uani d P 0.361(10) 1 A 2
    H H7A 0.9450 0.1734 0.2669 0.035 Uiso calc PR 0.361(10) 1 A 2
    H H7B 0.9556 0.3063 0.2202 0.035 Uiso calc PR 0.361(10) 1 A 2
    C C8 1.201(2) 0.2118(11) 0.2661(7) 0.031(3) Uani d P 0.361(10) 1 A 2
    H H8A 1.2658 0.2735 0.2311 0.037 Uiso calc PR 0.361(10) 1 A 2
    H H8B 1.1955 0.2150 0.3253 0.037 Uiso calc PR 0.361(10) 1 A 2
    C C9 1.309(2) 0.0981(12) 0.1852(10) 0.041(4) Uani d P 0.361(10) 1 A 2
    H H9A 1.3821 0.0260 0.1867 0.050 Uiso calc PR 0.361(10) 1 A 2
    H H9B 1.3695 0.1622 0.1503 0.050 Uiso calc PR 0.361(10) 1 A 2
    C C10 1.139(2) 0.1062(11) 0.1458(8) 0.041(4) Uani d P 0.361(10) 1 A 2
    H H10C 1.0830 0.0387 0.1784 0.050 Uiso calc PR 0.361(10) 1 A 2
    H H10D 1.1541 0.1050 0.0864 0.050 Uiso calc PR 0.361(10) 1 A 2
    Cl Cl1A 0.85569(15) 0.48941(9) 0.71485(6) 0.0406(3) Uani d . 1 1 . .
    P P1A 0.51464(13) 0.69026(8) 0.44889(6) 0.0247(2) Uani d . 1 1 . .
    F F1A 0.9510(3) 0.43046(19) 0.58641(14) 0.0340(5) Uani d . 1 1 . .
    F F2A 1.1040(3) 0.5467(2) 0.61364(16) 0.0484(7) Uani d . 1 1 . .
    O O1A 0.8595(4) 0.7212(2) 0.53451(17) 0.0372(7) Uani d . 1 1 B .
    O O2A 0.4069(3) 0.6174(2) 0.42301(16) 0.0282(6) Uani d . 1 1 B .
    N N1A 0.6740(4) 0.5999(2) 0.51829(18) 0.0242(7) Uani d . 1 1 B .
    H H1NA 0.6824 0.5238 0.5440 0.029 Uiso d R 1 1 . .
    C C1A 0.9396(5) 0.5230(3) 0.6101(2) 0.0295(8) Uani d . 1 1 B .
    C C2A 0.8199(5) 0.6264(3) 0.5487(2) 0.0278(8) Uani d . 1 1 . .
    O O3A' 0.8020(9) 0.8854(9) 0.2277(7) 0.0401(17) Uani d P 0.807(6) 1 B 1
    N N2A' 0.5859(6) 0.7791(5) 0.3641(4) 0.0215(11) Uani d P 0.807(6) 1 B 1
    C C3A' 0.6568(7) 0.8826(4) 0.3614(3) 0.0229(10) Uani d P 0.807(6) 1 B 1
    H H3AC 0.6799 0.8813 0.4208 0.027 Uiso calc PR 0.807(6) 1 B 1
    H H3AD 0.5695 0.9505 0.3323 0.027 Uiso calc PR 0.807(6) 1 B 1
    C C4A' 0.8264(8) 0.8900(5) 0.3135(3) 0.0331(13) Uani d P 0.807(6) 1 B 1
    H H4AC 0.8701 0.9623 0.3093 0.040 Uiso calc PR 0.807(6) 1 B 1
    H H4AD 0.9170 0.8262 0.3462 0.040 Uiso calc PR 0.807(6) 1 B 1
    C C5A' 0.7448(8) 0.7800(5) 0.2351(3) 0.0351(13) Uani d P 0.807(6) 1 B 1
    H H5AC 0.8364 0.7169 0.2679 0.042 Uiso calc PR 0.807(6) 1 B 1
    H H5AD 0.7313 0.7749 0.1768 0.042 Uiso calc PR 0.807(6) 1 B 1
    C C6A' 0.5719(8) 0.7657(4) 0.2795(3) 0.0244(11) Uani d P 0.807(6) 1 B 1
    H H6AC 0.4766 0.8233 0.2438 0.029 Uiso calc PR 0.807(6) 1 B 1
    H H6AD 0.5413 0.6890 0.2864 0.029 Uiso calc PR 0.807(6) 1 B 1
    O O3A 0.756(5) 0.902(4) 0.217(3) 0.0401(17) Uani d P 0.193(6) 1 B 2
    N N2A 0.645(3) 0.763(3) 0.367(2) 0.0215(11) Uani d P 0.193(6) 1 B 2
    C C3A 0.758(3) 0.8515(17) 0.3631(13) 0.0229(10) Uani d P 0.193(6) 1 B 2
    H H3AA 0.7308 0.8819 0.4108 0.027 Uiso calc PR 0.193(6) 1 B 2
    H H3AB 0.8839 0.8166 0.3706 0.027 Uiso calc PR 0.193(6) 1 B 2
    C C4A 0.732(4) 0.942(2) 0.2832(16) 0.040(4) Uani d P 0.193(6) 1 B 2
    H H4AA 0.6105 0.9838 0.2789 0.048 Uiso calc PR 0.193(6) 1 B 2
    H H4AB 0.8159 0.9969 0.2803 0.048 Uiso calc PR 0.193(6) 1 B 2
    C C5A 0.661(4) 0.822(2) 0.2113(15) 0.0351(13) Uani d P 0.193(6) 1 B 2
    H H5AA 0.7028 0.7951 0.1632 0.042 Uiso calc PR 0.193(6) 1 B 2
    H H5AB 0.5350 0.8545 0.1990 0.042 Uiso calc PR 0.193(6) 1 B 2
    C C6A 0.679(3) 0.726(2) 0.2906(13) 0.031(5) Uani d P 0.193(6) 1 B 2
    H H6AA 0.8004 0.6839 0.2966 0.037 Uiso calc PR 0.193(6) 1 B 2
    H H6AB 0.5954 0.6734 0.2885 0.037 Uiso calc PR 0.193(6) 1 B 2
    O O4A 0.2244(4) 0.9125(2) 0.58234(17) 0.0350(6) Uani d . 1 1 . .
    N N3A 0.4219(4) 0.7723(3) 0.50114(19) 0.0303(7) Uani d . 1 1 B .
    C C7A 0.3976(6) 0.7325(3) 0.5954(2) 0.0386(10) Uani d . 1 1 . .
    H H7AA 0.2944 0.6907 0.6085 0.046 Uiso calc R 1 1 B .
    H H7AB 0.5034 0.6797 0.6254 0.046 Uiso calc R 1 1 . .
    C C8A 0.3700(6) 0.8304(4) 0.6258(2) 0.0390(10) Uani d . 1 1 B .
    H H8AA 0.3495 0.8031 0.6883 0.047 Uiso calc R 1 1 . .
    H H8AB 0.4784 0.8672 0.6173 0.047 Uiso calc R 1 1 . .
    C C9A 0.2413(6) 0.9509(4) 0.4929(3) 0.0401(10) Uani d . 1 1 B .
    H H9AA 0.3445 0.9926 0.4788 0.048 Uiso calc R 1 1 . .
    H H9AB 0.1347 1.0049 0.4652 0.048 Uiso calc R 1 1 . .
    C C10A 0.2637(6) 0.8563(4) 0.4576(3) 0.0389(10) Uani d . 1 1 . .
    H H10A 0.2800 0.8865 0.3948 0.047 Uiso calc R 1 1 B .
    H H10B 0.1568 0.8180 0.4673 0.047 Uiso calc R 1 1 . .
loop_
    _atom_site_aniso_label
    _atom_site_aniso_U_11
    _atom_site_aniso_U_22
    _atom_site_aniso_U_33
    _atom_site_aniso_U_12
    _atom_site_aniso_U_13
    _atom_site_aniso_U_23
    Cl1 0.0494(6) 0.0469(6) 0.0286(5) 0.0007(5) -0.0053(4) -0.0201(5)
    P1 0.0368(6) 0.0219(5) 0.0251(5) -0.0013(4) -0.0059(4) -0.0127(4)
    F1 0.0254(12) 0.0656(17) 0.0439(14) -0.0116(12) 0.0083(11) -0.0165(13)
    F2 0.0274(11) 0.0381(12) 0.0266(11) 0.0003(10) -0.0006(9) -0.0066(10)
    O1 0.0531(19) 0.0408(17) 0.0268(14) -0.0212(14) 0.0034(13) -0.0084(13)
    O2 0.0292(14) 0.0298(14) 0.0494(17) -0.0043(11) 0.0028(12) -0.0248(13)
    N1 0.0253(16) 0.0234(15) 0.0273(16) -0.0049(13) 0.0003(13) -0.0095(13)
    C1 0.025(2) 0.042(2) 0.0214(18) -0.0113(17) 0.0012(15) -0.0064(17)
    C2 0.031(2) 0.032(2) 0.0149(16) -0.0071(16) -0.0038(15) -0.0047(15)
    O3' 0.040(7) 0.042(7) 0.048(6) -0.014(4) -0.002(5) -0.029(5)
    N2' 0.034(5) 0.021(3) 0.0191(19) -0.008(3) 0.002(3) -0.006(2)
    C3' 0.051(4) 0.022(3) 0.022(2) -0.011(2) 0.011(2) -0.007(2)
    C4' 0.046(4) 0.044(4) 0.049(4) -0.026(3) 0.020(3) -0.034(3)
    C5' 0.035(5) 0.054(6) 0.030(3) -0.004(4) -0.005(4) -0.027(4)
    C6' 0.035(3) 0.022(3) 0.013(2) -0.008(2) 0.004(2) -0.0084(19)
    O3 0.040(7) 0.042(7) 0.048(6) -0.014(4) -0.002(5) -0.029(5)
    N2 0.034(5) 0.021(3) 0.0191(19) -0.008(3) 0.002(3) -0.006(2)
    C3 0.051(4) 0.022(3) 0.022(2) -0.011(2) 0.011(2) -0.007(2)
    C4 0.049(11) 0.043(11) 0.039(9) -0.020(9) 0.005(8) -0.022(8)
    C5 0.043(17) 0.020(11) 0.035(11) 0.004(11) 0.001(13) 0.011(9)
    C6 0.047(12) 0.029(9) 0.027(9) 0.005(9) 0.010(8) -0.017(8)
    O4' 0.050(6) 0.033(2) 0.014(4) 0.012(3) 0.002(3) -0.009(3)
    N3' 0.025(4) 0.017(4) 0.017(3) -0.002(3) -0.002(3) -0.010(3)
    C7' 0.031(4) 0.027(3) 0.022(3) -0.005(3) -0.002(3) -0.016(3)
    C8' 0.027(4) 0.027(3) 0.026(3) -0.004(3) 0.002(3) -0.009(3)
    C9' 0.044(4) 0.031(4) 0.026(4) 0.007(3) -0.004(3) -0.009(3)
    C10' 0.027(4) 0.030(4) 0.029(3) -0.009(3) 0.004(3) -0.015(3)
    O4 0.050(6) 0.033(2) 0.014(4) 0.012(3) 0.002(3) -0.009(3)
    N3 0.039(10) 0.019(7) 0.025(6) -0.006(5) 0.001(6) -0.009(5)
    C7 0.039(7) 0.029(6) 0.021(5) -0.008(6) 0.005(5) -0.010(5)
    C8 0.041(8) 0.035(7) 0.023(6) -0.004(6) 0.001(5) -0.017(5)
    C9 0.065(10) 0.025(7) 0.034(8) 0.010(7) 0.001(7) -0.016(6)
    C10 0.065(10) 0.024(6) 0.036(7) -0.001(7) 0.014(7) -0.012(5)
    Cl1A 0.0519(6) 0.0464(6) 0.0207(5) -0.0006(5) 0.0053(4) -0.0099(4)
    P1A 0.0385(6) 0.0177(4) 0.0185(4) -0.0072(4) 0.0021(4) -0.0055(4)
    F1A 0.0323(12) 0.0418(13) 0.0320(12) -0.0009(10) -0.0004(10) -0.0194(11)
    F2A 0.0290(13) 0.0733(18) 0.0486(15) -0.0176(13) -0.0010(11) -0.0239(14)
    O1A 0.0517(18) 0.0369(16) 0.0308(15) -0.0258(14) 0.0055(13) -0.0142(13)
    O2A 0.0353(15) 0.0225(13) 0.0263(13) -0.0053(11) -0.0022(11) -0.0070(11)
    N1A 0.0311(17) 0.0195(15) 0.0232(15) -0.0081(13) 0.0020(13) -0.0069(12)
    C1A 0.026(2) 0.042(2) 0.0267(19) -0.0108(17) 0.0042(15) -0.0183(18)
    C2A 0.036(2) 0.034(2) 0.0195(17) -0.0134(17) 0.0067(15) -0.0132(16)
    O3A' 0.048(5) 0.040(4) 0.037(3) -0.018(3) 0.022(3) -0.014(3)
    N2A' 0.027(3) 0.022(2) 0.0202(16) -0.008(3) 0.004(3) -0.0104(17)
    C3A' 0.026(3) 0.021(2) 0.022(2) -0.005(2) 0.002(2) -0.0072(18)
    C4A' 0.032(3) 0.034(3) 0.034(3) -0.016(2) 0.009(2) -0.008(2)
    C5A' 0.045(4) 0.035(3) 0.026(3) -0.006(3) 0.012(2) -0.010(2)
    C6A' 0.032(3) 0.020(2) 0.020(2) 0.001(2) 0.001(2) -0.0064(18)
    O3A 0.048(5) 0.040(4) 0.037(3) -0.018(3) 0.022(3) -0.014(3)
    N2A 0.027(3) 0.022(2) 0.0202(16) -0.008(3) 0.004(3) -0.0104(17)
    C3A 0.026(3) 0.021(2) 0.022(2) -0.005(2) 0.002(2) -0.0072(18)
    C4A 0.049(11) 0.043(11) 0.039(9) -0.020(9) 0.005(8) -0.022(8)
    C5A 0.045(4) 0.035(3) 0.026(3) -0.006(3) 0.012(2) -0.010(2)
    C6A 0.028(12) 0.044(13) 0.022(10) -0.002(11) 0.012(9) -0.015(10)
    O4A 0.0404(16) 0.0337(15) 0.0293(14) -0.0037(13) 0.0061(12) -0.0090(12)
    N3A 0.047(2) 0.0214(15) 0.0187(15) 0.0015(14) -0.0018(14) -0.0041(13)
    C7A 0.054(3) 0.034(2) 0.024(2) -0.007(2) 0.0035(18) -0.0046(17)
    C8A 0.047(3) 0.044(2) 0.0223(19) -0.001(2) 0.0075(18) -0.0086(18)
    C9A 0.033(2) 0.049(3) 0.031(2) 0.0049(19) 0.0033(18) -0.009(2)
    C10A 0.041(2) 0.038(2) 0.033(2) -0.0036(19) -0.0034(18) -0.0075(19)
_geom_special_details
;
All e.s.d.'s (except the e.s.d. in the dihedral angle between two l.s. planes)
are estimated using the full covariance matrix. The cell e.s.d.'s are taken
into account individually in the estimation of e.s.d.'s in distances, angles
and torsion angles; correlations between e.s.d.'s in cell parameters are only
used when they are defined by crystal symmetry. An approximate (isotropic)
treatment of cell e.s.d.'s is used for estimating e.s.d.'s involving l.s.
planes.
;
loop_
    _geom_bond_atom_site_label_1
    _geom_bond_atom_site_label_2
    _geom_bond_site_symmetry_2
    _geom_bond_distance
    _geom_bond_publ_flag
    Cl1 C1 . 1.771(4) ?
    P1 O2 . 1.480(3) ?
    P1 N3' . 1.610(9) ?
    P1 N2' . 1.612(9) ?
    P1 N1 . 1.698(3) ?
    P1 N2 . 1.70(4) ?
    P1 N3 . 1.723(16) ?
    F1 C1 . 1.338(4) ?
    F2 C1 . 1.344(4) ?
    O1 C2 . 1.205(4) ?
    N1 C2 . 1.346(5) ?
    N1 H1N . 0.8999 ?
    C1 C2 . 1.534(6) ?
    O3' C5' . 1.43(3) ?
    O3' C4' . 1.49(3) ?
    N2' C3' . 1.469(10) ?
    N2' C6' . 1.469(10) ?
    C3' C4' . 1.520(9) ?
    C3' H3'A . 0.9900 ?
    C3' H3'B . 0.9900 ?
    C4' H4'A . 0.9900 ?
    C4' H4'B . 0.9900 ?
    C5' C6' . 1.520(10) ?
    C5' H5'A . 0.9900 ?
    C5' H5'B . 0.9900 ?
    C6' H6'A . 0.9900 ?
    C6' H6'B . 0.9900 ?
    O3 C4 . 1.35(9) ?
    O3 C5 . 1.54(10) ?
    N2 C3 . 1.50(4) ?
    N2 C6 . 1.51(4) ?
    C3 C4 . 1.44(3) ?
    C3 H3A . 0.9900 ?
    C3 H3B . 0.9900 ?
    C4 H4A . 0.9900 ?
    C4 H4B . 0.9900 ?
    C5 C6 . 1.44(4) ?
    C5 H5A . 0.9900 ?
    C5 H5B . 0.9900 ?
    C6 H6A . 0.9900 ?
    C6 H6B . 0.9900 ?
    O4' C8' . 1.409(11) ?
    O4' C9' . 1.446(12) ?
    N3' C7' . 1.469(10) ?
    N3' C10' . 1.474(11) ?
    C7' C8' . 1.491(10) ?
    C7' H7'A . 0.9900 ?
    C7' H7'B . 0.9900 ?
    C8' H8'A . 0.9900 ?
    C8' H8'B . 0.9900 ?
    C9' C10' . 1.534(11) ?
    C9' H9'A . 0.9900 ?
    C9' H9'B . 0.9900 ?
    C10' H10G . 0.9900 ?
    C10' H10E . 0.9900 ?
    O4 C9 . 1.38(2) ?
    O4 C8 . 1.46(2) ?
    N3 C7 . 1.48(2) ?
    N3 C10 . 1.48(2) ?
    C7 C8 . 1.53(2) ?
    C7 H7A . 0.9900 ?
    C7 H7B . 0.9900 ?
    C8 H8A . 0.9900 ?
    C8 H8B . 0.9900 ?
    C9 C10 . 1.44(2) ?
    C9 H9A . 0.9900 ?
    C9 H9B . 0.9900 ?
    C10 H10C . 0.9900 ?
    C10 H10D . 0.9900 ?
    Cl1A C1A . 1.773(4) ?
    P1A O2A . 1.471(3) ?
    P1A N2A' . 1.616(6) ?
    P1A N3A . 1.639(3) ?
    P1A N1A . 1.692(3) ?
    P1A N2A . 1.75(3) ?
    F1A C1A . 1.334(4) ?
    F2A C1A . 1.337(4) ?
    O1A C2A . 1.215(4) ?
    N1A C2A . 1.351(5) ?
    N1A H1NA . 0.8998 ?
    C1A C2A . 1.538(6) ?
    O3A' C5A' . 1.416(12) ?
    O3A' C4A' . 1.448(12) ?
    N2A' C3A' . 1.462(7) ?
    N2A' C6A' . 1.466(8) ?
    C3A' C4A' . 1.511(7) ?
    C3A' H3AC . 0.9900 ?
    C3A' H3AD . 0.9900 ?
    C4A' H4AC . 0.9900 ?
    C4A' H4AD . 0.9900 ?
    C5A' C6A' . 1.510(8) ?
    C5A' H5AC . 0.9900 ?
    C5A' H5AD . 0.9900 ?
    C6A' H6AC . 0.9900 ?
    C6A' H6AD . 0.9900 ?
    O3A C4A . 1.35(6) ?
    O3A C5A . 1.35(6) ?
    N2A C3A . 1.49(4) ?
    N2A C6A . 1.49(4) ?
    C3A C4A . 1.42(3) ?
    C3A H3AA . 0.9900 ?
    C3A H3AB . 0.9900 ?
    C4A H4AA . 0.9900 ?
    C4A H4AB . 0.9900 ?
    C5A C6A . 1.44(3) ?
    C5A H5AA . 0.9900 ?
    C5A H5AB . 0.9900 ?
    C6A H6AA . 0.9900 ?
    C6A H6AB . 0.9900 ?
    O4A C9A . 1.401(5) ?
    O4A C8A . 1.423(5) ?
    N3A C7A . 1.484(5) ?
    N3A C10A . 1.500(5) ?
    C7A C8A . 1.463(6) ?
    C7A H7AA . 0.9900 ?
    C7A H7AB . 0.9900 ?
    C8A H8AA . 0.9900 ?
    C8A H8AB . 0.9900 ?
    C9A C10A . 1.476(6) ?
    C9A H9AA . 0.9900 ?
    C9A H9AB . 0.9900 ?
    C10A H10A . 0.9900 ?
    C10A H10B . 0.9900 ?
loop_
    _geom_angle_atom_site_label_1
    _geom_angle_atom_site_label_2
    _geom_angle_atom_site_label_3
    _geom_angle_site_symmetry_1
    _geom_angle_site_symmetry_3
    _geom_angle
    _geom_angle_publ_flag
    O2 P1 N3' . . 113.8(3) ?
    O2 P1 N2' . . 109.4(3) ?
    N3' P1 N2' . . 107.4(4) ?
    O2 P1 N1 . . 105.94(15) ?
    N3' P1 N1 . . 105.6(3) ?
    N2' P1 N1 . . 114.9(2) ?
    O2 P1 N2 . . 113.0(12) ?
    N3' P1 N2 . . 116.1(11) ?
    N1 P1 N2 . . 100.7(9) ?
    O2 P1 N3 . . 132.9(5) ?
    N2' P1 N3 . . 93.5(6) ?
    N1 P1 N3 . . 100.2(6) ?
    N2 P1 N3 . . 99.4(13) ?
    C2 N1 P1 . . 126.8(3) ?
    C2 N1 H1N . . 116.8 ?
    P1 N1 H1N . . 116.3 ?
    F1 C1 F2 . . 106.4(3) ?
    F1 C1 C2 . . 110.9(3) ?
    F2 C1 C2 . . 113.0(3) ?
    F1 C1 Cl1 . . 108.9(3) ?
    F2 C1 Cl1 . . 108.6(3) ?
    C2 C1 Cl1 . . 109.0(3) ?
    O1 C2 N1 . . 127.8(4) ?
    O1 C2 C1 . . 118.6(3) ?
    N1 C2 C1 . . 113.6(3) ?
    C5' O3' C4' . . 107.6(15) ?
    C3' N2' C6' . . 112.1(6) ?
    C3' N2' P1 . . 123.9(6) ?
    C6' N2' P1 . . 122.4(6) ?
    N2' C3' C4' . . 108.9(5) ?
    N2' C3' H3'A . . 109.9 ?
    C4' C3' H3'A . . 109.9 ?
    N2' C3' H3'B . . 109.9 ?
    C4' C3' H3'B . . 109.9 ?
    H3'A C3' H3'B . . 108.3 ?
    O3' C4' C3' . . 109.6(9) ?
    O3' C4' H4'A . . 109.8 ?
    C3' C4' H4'A . . 109.8 ?
    O3' C4' H4'B . . 109.8 ?
    C3' C4' H4'B . . 109.8 ?
    H4'A C4' H4'B . . 108.2 ?
    O3' C5' C6' . . 109.7(10) ?
    O3' C5' H5'A . . 109.7 ?
    C6' C5' H5'A . . 109.7 ?
    O3' C5' H5'B . . 109.7 ?
    C6' C5' H5'B . . 109.7 ?
    H5'A C5' H5'B . . 108.2 ?
    N2' C6' C5' . . 110.3(5) ?
    N2' C6' H6'A . . 109.6 ?
    C5' C6' H6'A . . 109.6 ?
    N2' C6' H6'B . . 109.6 ?
    C5' C6' H6'B . . 109.6 ?
    H6'A C6' H6'B . . 108.1 ?
    C4 O3 C5 . . 107(5) ?
    C3 N2 C6 . . 107(2) ?
    C3 N2 P1 . . 133(2) ?
    C6 N2 P1 . . 119(2) ?
    C4 C3 N2 . . 112(2) ?
    C4 C3 H3A . . 109.1 ?
    N2 C3 H3A . . 109.1 ?
    C4 C3 H3B . . 109.1 ?
    N2 C3 H3B . . 109.1 ?
    H3A C3 H3B . . 107.9 ?
    O3 C4 C3 . . 107(4) ?
    O3 C4 H4A . . 110.2 ?
    C3 C4 H4A . . 110.2 ?
    O3 C4 H4B . . 110.2 ?
    C3 C4 H4B . . 110.2 ?
    H4A C4 H4B . . 108.5 ?
    C6 C5 O3 . . 106(4) ?
    C6 C5 H5A . . 110.6 ?
    O3 C5 H5A . . 110.6 ?
    C6 C5 H5B . . 110.6 ?
    O3 C5 H5B . . 110.6 ?
    H5A C5 H5B . . 108.8 ?
    C5 C6 N2 . . 110(2) ?
    C5 C6 H6A . . 109.6 ?
    N2 C6 H6A . . 109.6 ?
    C5 C6 H6B . . 109.6 ?
    N2 C6 H6B . . 109.6 ?
    H6A C6 H6B . . 108.1 ?
    C8' O4' C9' . . 111.2(8) ?
    C7' N3' C10' . . 110.2(6) ?
    C7' N3' P1 . . 125.4(6) ?
    C10' N3' P1 . . 118.1(6) ?
    N3' C7' C8' . . 109.6(5) ?
    N3' C7' H7'A . . 109.8 ?
    C8' C7' H7'A . . 109.8 ?
    N3' C7' H7'B . . 109.8 ?
    C8' C7' H7'B . . 109.8 ?
    H7'A C7' H7'B . . 108.2 ?
    O4' C8' C7' . . 111.8(6) ?
    O4' C8' H8'A . . 109.3 ?
    C7' C8' H8'A . . 109.3 ?
    O4' C8' H8'B . . 109.3 ?
    C7' C8' H8'B . . 109.3 ?
    H8'A C8' H8'B . . 107.9 ?
    O4' C9' C10' . . 110.2(7) ?
    O4' C9' H9'A . . 109.6 ?
    C10' C9' H9'A . . 109.6 ?
    O4' C9' H9'B . . 109.6 ?
    C10' C9' H9'B . . 109.6 ?
    H9'A C9' H9'B . . 108.1 ?
    N3' C10' C9' . . 107.8(6) ?
    N3' C10' H10G . . 110.2 ?
    C9' C10' H10G . . 110.2 ?
    N3' C10' H10E . . 110.2 ?
    C9' C10' H10E . . 110.2 ?
    H10G C10' H10E . . 108.5 ?
    C9 O4 C8 . . 110.2(15) ?
    C7 N3 C10 . . 111.6(13) ?
    C7 N3 P1 . . 128.5(12) ?
    C10 N3 P1 . . 115.6(11) ?
    N3 C7 C8 . . 111.0(10) ?
    N3 C7 H7A . . 109.4 ?
    C8 C7 H7A . . 109.4 ?
    N3 C7 H7B . . 109.4 ?
    C8 C7 H7B . . 109.4 ?
    H7A C7 H7B . . 108.0 ?
    O4 C8 C7 . . 109.0(13) ?
    O4 C8 H8A . . 109.9 ?
    C7 C8 H8A . . 109.9 ?
    O4 C8 H8B . . 109.9 ?
    C7 C8 H8B . . 109.9 ?
    H8A C8 H8B . . 108.3 ?
    O4 C9 C10 . . 110.9(15) ?
    O4 C9 H9A . . 109.5 ?
    C10 C9 H9A . . 109.5 ?
    O4 C9 H9B . . 109.5 ?
    C10 C9 H9B . . 109.5 ?
    H9A C9 H9B . . 108.0 ?
    C9 C10 N3 . . 113.1(12) ?
    C9 C10 H10C . . 109.0 ?
    N3 C10 H10C . . 109.0 ?
    C9 C10 H10D . . 109.0 ?
    N3 C10 H10D . . 109.0 ?
    H10C C10 H10D . . 107.8 ?
    O2A P1A N2A' . . 109.5(2) ?
    O2A P1A N3A . . 118.81(17) ?
    N2A' P1A N3A . . 103.5(2) ?
    O2A P1A N1A . . 105.77(14) ?
    N2A' P1A N1A . . 115.0(2) ?
    N3A P1A N1A . . 104.59(15) ?
    O2A P1A N2A . . 113.4(11) ?
    N3A P1A N2A . . 111.7(10) ?
    N1A P1A N2A . . 100.1(9) ?
    C2A N1A P1A . . 127.4(3) ?
    C2A N1A H1NA . . 103.5 ?
    P1A N1A H1NA . . 129.1 ?
    F1A C1A F2A . . 106.9(3) ?
    F1A C1A C2A . . 113.2(3) ?
    F2A C1A C2A . . 110.6(3) ?
    F1A C1A Cl1A . . 108.5(3) ?
    F2A C1A Cl1A . . 108.4(3) ?
    C2A C1A Cl1A . . 109.0(3) ?
    O1A C2A N1A . . 126.8(4) ?
    O1A C2A C1A . . 119.1(3) ?
    N1A C2A C1A . . 114.1(3) ?
    C5A' O3A' C4A' . . 108.4(7) ?
    C3A' N2A' C6A' . . 113.4(5) ?
    C3A' N2A' P1A . . 125.1(4) ?
    C6A' N2A' P1A . . 121.3(4) ?
    N2A' C3A' C4A' . . 109.8(4) ?
    N2A' C3A' H3AC . . 109.7 ?
    C4A' C3A' H3AC . . 109.7 ?
    N2A' C3A' H3AD . . 109.7 ?
    C4A' C3A' H3AD . . 109.7 ?
    H3AC C3A' H3AD . . 108.2 ?
    O3A' C4A' C3A' . . 111.9(5) ?
    O3A' C4A' H4AC . . 109.2 ?
    C3A' C4A' H4AC . . 109.2 ?
    O3A' C4A' H4AD . . 109.2 ?
    C3A' C4A' H4AD . . 109.2 ?
    H4AC C4A' H4AD . . 107.9 ?
    O3A' C5A' C6A' . . 112.7(5) ?
    O3A' C5A' H5AC . . 109.1 ?
    C6A' C5A' H5AC . . 109.1 ?
    O3A' C5A' H5AD . . 109.1 ?
    C6A' C5A' H5AD . . 109.1 ?
    H5AC C5A' H5AD . . 107.8 ?
    N2A' C6A' C5A' . . 110.1(4) ?
    N2A' C6A' H6AC . . 109.7 ?
    C5A' C6A' H6AC . . 109.7 ?
    N2A' C6A' H6AD . . 109.7 ?
    C5A' C6A' H6AD . . 109.7 ?
    H6AC C6A' H6AD . . 108.2 ?
    C4A O3A C5A . . 119(4) ?
    C3A N2A C6A . . 108(2) ?
    C3A N2A P1A . . 131(2) ?
    C6A N2A P1A . . 120(2) ?
    C4A C3A N2A . . 111(2) ?
    C4A C3A H3AA . . 109.4 ?
    N2A C3A H3AA . . 109.4 ?
    C4A C3A H3AB . . 109.4 ?
    N2A C3A H3AB . . 109.4 ?
    H3AA C3A H3AB . . 108.0 ?
    O3A C4A C3A . . 111(3) ?
    O3A C4A H4AA . . 109.5 ?
    C3A C4A H4AA . . 109.5 ?
    O3A C4A H4AB . . 109.5 ?
    C3A C4A H4AB . . 109.5 ?
    H4AA C4A H4AB . . 108.1 ?
    O3A C5A C6A . . 111(3) ?
    O3A C5A H5AA . . 109.5 ?
    C6A C5A H5AA . . 109.5 ?
    O3A C5A H5AB . . 109.5 ?
    C6A C5A H5AB . . 109.5 ?
    H5AA C5A H5AB . . 108.1 ?
    C5A C6A N2A . . 112(2) ?
    C5A C6A H6AA . . 109.2 ?
    N2A C6A H6AA . . 109.2 ?
    C5A C6A H6AB . . 109.2 ?
    N2A C6A H6AB . . 109.2 ?
    H6AA C6A H6AB . . 107.9 ?
    C9A O4A C8A . . 112.0(3) ?
    C7A N3A C10A . . 108.6(3) ?
    C7A N3A P1A . . 123.9(3) ?
    C10A N3A P1A . . 116.7(2) ?
    C8A C7A N3A . . 109.7(3) ?
    C8A C7A H7AA . . 109.7 ?
    N3A C7A H7AA . . 109.7 ?
    C8A C7A H7AB . . 109.7 ?
    N3A C7A H7AB . . 109.7 ?
    H7AA C7A H7AB . . 108.2 ?
    O4A C8A C7A . . 112.7(4) ?
    O4A C8A H8AA . . 109.1 ?
    C7A C8A H8AA . . 109.1 ?
    O4A C8A H8AB . . 109.1 ?
    C7A C8A H8AB . . 109.1 ?
    H8AA C8A H8AB . . 107.8 ?
    O4A C9A C10A . . 112.2(4) ?
    O4A C9A H9AA . . 109.2 ?
    C10A C9A H9AA . . 109.2 ?
    O4A C9A H9AB . . 109.2 ?
    C10A C9A H9AB . . 109.2 ?
    H9AA C9A H9AB . . 107.9 ?
    C9A C10A N3A . . 109.5(3) ?
    C9A C10A H10A . . 109.8 ?
    N3A C10A H10A . . 109.8 ?
    C9A C10A H10B . . 109.8 ?
    N3A C10A H10B . . 109.8 ?
    H10A C10A H10B . . 108.2 ?
loop_
    _geom_torsion_atom_site_label_1
    _geom_torsion_atom_site_label_2
    _geom_torsion_atom_site_label_3
    _geom_torsion_atom_site_label_4
    _geom_torsion_site_symmetry_1
    _geom_torsion_site_symmetry_2
    _geom_torsion_site_symmetry_3
    _geom_torsion_site_symmetry_4
    _geom_torsion
    _geom_torsion_publ_flag
    O2 P1 N1 C2 . . . . 169.6(3) ?
    N3' P1 N1 C2 . . . . -69.4(4) ?
    N2' P1 N1 C2 . . . . 48.7(5) ?
    N2 P1 N1 C2 . . . . 51.7(13) ?
    N3 P1 N1 C2 . . . . -50.0(6) ?
    P1 N1 C2 O1 . . . . 1.1(5) ?
    P1 N1 C2 C1 . . . . 179.9(2) ?
    F1 C1 C2 O1 . . . . -24.5(5) ?
    F2 C1 C2 O1 . . . . -143.8(3) ?
    Cl1 C1 C2 O1 . . . . 95.3(3) ?
    F1 C1 C2 N1 . . . . 156.5(3) ?
    F2 C1 C2 N1 . . . . 37.2(4) ?
    Cl1 C1 C2 N1 . . . . -83.6(3) ?
    O2 P1 N2' C3' . . . . 159.7(4) ?
    N3' P1 N2' C3' . . . . 35.7(6) ?
    N1 P1 N2' C3' . . . . -81.3(5) ?
    N2 P1 N2' C3' . . . . -93(6) ?
    N3 P1 N2' C3' . . . . 21.6(7) ?
    O2 P1 N2' C6' . . . . -4.5(5) ?
    N3' P1 N2' C6' . . . . -128.5(5) ?
    N1 P1 N2' C6' . . . . 114.4(4) ?
    N2 P1 N2' C6' . . . . 103(6) ?
    N3 P1 N2' C6' . . . . -142.6(7) ?
    C6' N2' C3' C4' . . . . -54.5(6) ?
    P1 N2' C3' C4' . . . . 139.8(5) ?
    C5' O3' C4' C3' . . . . -64.5(11) ?
    N2' C3' C4' O3' . . . . 59.1(10) ?
    C4' O3' C5' C6' . . . . 63.6(12) ?
    C3' N2' C6' C5' . . . . 54.4(7) ?
    P1 N2' C6' C5' . . . . -139.7(6) ?
    O3' C5' C6' N2' . . . . -59.2(12) ?
    O2 P1 N2 C3 . . . . 179(2) ?
    N3' P1 N2 C3 . . . . 45(3) ?
    N2' P1 N2 C3 . . . . 100(7) ?
    N1 P1 N2 C3 . . . . -69(2) ?
    N3 P1 N2 C3 . . . . 34(3) ?
    O2 P1 N2 C6 . . . . -16(2) ?
    N3' P1 N2 C6 . . . . -150.0(15) ?
    N2' P1 N2 C6 . . . . -94(6) ?
    N1 P1 N2 C6 . . . . 96.7(18) ?
    N3 P1 N2 C6 . . . . -160.9(18) ?
    C6 N2 C3 C4 . . . . 53(3) ?
    P1 N2 C3 C4 . . . . -140(2) ?
    C5 O3 C4 C3 . . . . 70(5) ?
    N2 C3 C4 O3 . . . . -63(5) ?
    C4 O3 C5 C6 . . . . -71(5) ?
    O3 C5 C6 N2 . . . . 61(4) ?
    C3 N2 C6 C5 . . . . -54(3) ?
    P1 N2 C6 C5 . . . . 137(2) ?
    O2 P1 N3' C7' . . . . 87.1(7) ?
    N2' P1 N3' C7' . . . . -151.7(6) ?
    N1 P1 N3' C7' . . . . -28.7(7) ?
    N2 P1 N3' C7' . . . . -139.2(12) ?
    N3 P1 N3' C7' . . . . -105(3) ?
    O2 P1 N3' C10' . . . . -62.4(6) ?
    N2' P1 N3' C10' . . . . 58.9(6) ?
    N1 P1 N3' C10' . . . . -178.1(5) ?
    N2 P1 N3' C10' . . . . 71.3(12) ?
    N3 P1 N3' C10' . . . . 105(3) ?
    C10' N3' C7' C8' . . . . -58.6(8) ?
    P1 N3' C7' C8' . . . . 150.0(7) ?
    C9' O4' C8' C7' . . . . -58.1(9) ?
    N3' C7' C8' O4' . . . . 57.7(9) ?
    C8' O4' C9' C10' . . . . 58.5(9) ?
    C7' N3' C10' C9' . . . . 58.8(7) ?
    P1 N3' C10' C9' . . . . -147.4(6) ?
    O4' C9' C10' N3' . . . . -58.3(8) ?
    O2 P1 N3 C7 . . . . 90.5(14) ?
    N3' P1 N3 C7 . . . . 75(2) ?
    N2' P1 N3 C7 . . . . -148.8(13) ?
    N1 P1 N3 C7 . . . . -32.7(13) ?
    N2 P1 N3 C7 . . . . -135.5(15) ?
    O2 P1 N3 C10 . . . . -63.9(13) ?
    N3' P1 N3 C10 . . . . -79(2) ?
    N2' P1 N3 C10 . . . . 56.8(11) ?
    N1 P1 N3 C10 . . . . 172.8(10) ?
    N2 P1 N3 C10 . . . . 70.0(14) ?
    C10 N3 C7 C8 . . . . 46.6(15) ?
    P1 N3 C7 C8 . . . . -108.7(15) ?
    C9 O4 C8 C7 . . . . 62.3(19) ?
    N3 C7 C8 O4 . . . . -53.1(15) ?
    C8 O4 C9 C10 . . . . -65(2) ?
    O4 C9 C10 N3 . . . . 58(2) ?
    C7 N3 C10 C9 . . . . -48.7(17) ?
    P1 N3 C10 C9 . . . . 110.0(15) ?
    O2A P1A N1A C2A . . . . 168.7(3) ?
    N2A' P1A N1A C2A . . . . 47.8(4) ?
    N3A P1A N1A C2A . . . . -65.1(3) ?
    N2A P1A N1A C2A . . . . 50.6(11) ?
    P1A N1A C2A O1A . . . . 3.5(5) ?
    P1A N1A C2A C1A . . . . -179.1(2) ?
    F1A C1A C2A O1A . . . . -144.0(3) ?
    F2A C1A C2A O1A . . . . -24.0(5) ?
    Cl1A C1A C2A O1A . . . . 95.1(4) ?
    F1A C1A C2A N1A . . . . 38.4(4) ?
    F2A C1A C2A N1A . . . . 158.4(3) ?
    Cl1A C1A C2A N1A . . . . -82.5(3) ?
    O2A P1A N2A' C3A' . . . . 163.3(4) ?
    N3A P1A N2A' C3A' . . . . 35.6(4) ?
    N1A P1A N2A' C3A' . . . . -77.9(4) ?
    N2A P1A N2A' C3A' . . . . -89(5) ?
    O2A P1A N2A' C6A' . . . . -12.1(4) ?
    N3A P1A N2A' C6A' . . . . -139.8(4) ?
    N1A P1A N2A' C6A' . . . . 106.7(4) ?
    N2A P1A N2A' C6A' . . . . 96(5) ?
    C6A' N2A' C3A' C4A' . . . . -51.0(6) ?
    P1A N2A' C3A' C4A' . . . . 133.3(4) ?
    C5A' O3A' C4A' C3A' . . . . -60.7(6) ?
    N2A' C3A' C4A' O3A' . . . . 55.9(7) ?
    C4A' O3A' C5A' C6A' . . . . 60.5(6) ?
    C3A' N2A' C6A' C5A' . . . . 50.5(5) ?
    P1A N2A' C6A' C5A' . . . . -133.6(4) ?
    O3A' C5A' C6A' N2A' . . . . -55.7(7) ?
    O2A P1A N2A C3A . . . . 174(2) ?
    N2A' P1A N2A C3A . . . . 96(5) ?
    N3A P1A N2A C3A . . . . 36(3) ?
    N1A P1A N2A C3A . . . . -74(2) ?
    O2A P1A N2A C6A . . . . -17(2) ?
    N2A' P1A N2A C6A . . . . -95(5) ?
    N3A P1A N2A C6A . . . . -154.5(17) ?
    N1A P1A N2A C6A . . . . 95(2) ?
    C6A N2A C3A C4A . . . . 55(3) ?
    P1A N2A C3A C4A . . . . -135(2) ?
    C5A O3A C4A C3A . . . . 55(4) ?
    N2A C3A C4A O3A . . . . -55(3) ?
    C4A O3A C5A C6A . . . . -53(4) ?
    O3A C5A C6A N2A . . . . 50(3) ?
    C3A N2A C6A C5A . . . . -53(3) ?
    P1A N2A C6A C5A . . . . 136(2) ?
    O2A P1A N3A C7A . . . . 82.6(4) ?
    N2A' P1A N3A C7A . . . . -155.8(4) ?
    N1A P1A N3A C7A . . . . -35.0(4) ?
    N2A P1A N3A C7A . . . . -142.4(10) ?
    O2A P1A N3A C10A . . . . -57.6(3) ?
    N2A' P1A N3A C10A . . . . 64.0(3) ?
    N1A P1A N3A C10A . . . . -175.2(3) ?
    N2A P1A N3A C10A . . . . 77.4(10) ?
    C10A N3A C7A C8A . . . . -56.7(5) ?
    P1A N3A C7A C8A . . . . 160.3(3) ?
    C9A O4A C8A C7A . . . . -56.0(5) ?
    N3A C7A C8A O4A . . . . 56.7(5) ?
    C8A O4A C9A C10A . . . . 56.1(5) ?
    O4A C9A C10A N3A . . . . -57.2(5) ?
    C7A N3A C10A C9A . . . . 56.9(4) ?
    P1A N3A C10A C9A . . . . -157.2(3) ?
loop_
    _geom_hbond_atom_site_label_D
    _geom_hbond_atom_site_label_H
    _geom_hbond_atom_site_label_A
    _geom_hbond_site_symmetry_A
    _geom_hbond_distance_DH
    _geom_hbond_distance_HA
    _geom_hbond_distance_DA
    _geom_hbond_angle_DHA
    _geom_hbond_publ_flag
    N1 H1N O2 2_765 0.90 1.87 2.746(4) 166 y
    N1A H1NA O2A 2_666 0.90 1.89 2.731(4) 154 y
data_global
_journal_date_recd_electronic     2011-07-15
_journal_date_accepted     2011-07-26
_journal_name_full     'Acta Crystallographica, Section E'
_journal_year     2011
_journal_volume     67
_journal_issue      8
_journal_page_first     o2201
_journal_page_last     o2201
_journal_paper_category     QO
_journal_coeditor_code     SJ5185
_publ_contact_author_name     'Mehrdad Pourayoubi'
_publ_contact_author_address
;
Department of Chemistry, Ferdowsi University of Mashhad, Mashhad 91779, Iran
;
_publ_contact_author_email     mehrdad_pourayoubi@yahoo.com
_publ_contact_author_fax     '(+98)-511-8795457'
_publ_contact_author_phone     '(+98)-511-8796416'
_publ_section_title
;
<i>N</i>-[Bis(morpholin-4-yl)phosphinoyl]-2-chloro-2,2-difluoroacetamide
;
loop_
    _publ_author_name
    _publ_author_address
    'Pourayoubi, Mehrdad'
;
Department of Chemistry, Ferdowsi University of Mashhad, Mashhad 91779, Iran
;
    'Saneei, Anahid'
;
Department of Chemistry, Ferdowsi University of Mashhad, Mashhad 91779, Iran
;
