# Supplementary material for: N-[Bis(morpholin-4-yl)phosphino­yl]-2-chloro-2,2-difluoro­acetamide
Source: Acta Crystallogr Sect E Struct Rep Online. 2011 Jul 30;67(Pt 8):o2201. doi: 10.1107/S1600536811030194 (PMC3213631; doi:10.1107/S1600536811030194)
Supplement: Supplementary file 2 [file e-67-o2201-Isup2.hkl]

# 
# h,k,l, Fc-squared, Fo-squared, sigma(Fo-squared) and status flag 
# 
data_I
_shelx_title ' s2 in P-1' 
_shelx_refln_list_code          4 
_shelx_F_calc_maximum      173.57 
_exptl_crystal_F_000       720.00 
_reflns_d_resolution_high  0.7828 
 
loop_ 
 _symmetry_equiv_pos_as_xyz 
 'x, y, z' 
 '-x, -y, -z' 
 
_cell_length_a     7.6460 
_cell_length_b    12.5507 
_cell_length_c    16.4770 
_cell_angle_alpha  70.605 
_cell_angle_beta   89.562 
_cell_angle_gamma  82.155 
 
_shelx_F_squared_multiplier     1.000 
 
loop_ 
 _refln_index_h 
 _refln_index_k 
 _refln_index_l 
 _refln_F_squared_calc 
 _refln_F_squared_meas 
 _refln_F_squared_sigma 
 _refln_observed_status 
   1   0   0        0.31       -1.94      4.67 o 
   2   0   0      499.98      577.49     25.34 o 
   3   0   0        0.00       -2.25      8.12 o 
   4   0   0     1068.78     1264.50     34.08 o 
   5   0   0       85.69      105.04     14.66 o 
   6   0   0        0.85       10.64     12.96 o 
   7   0   0       92.46      107.84     18.69 o 
   8   0   0       14.20       34.67     18.45 o 
   9   0   0        0.01       11.52     24.67 o 
  -9   1   0        1.57       -3.06     25.44 o 
  -8   1   0      115.12      172.59     23.55 o 
  -7   1   0       13.29       24.42     16.43 o 
  -6   1   0      978.63      929.89     54.30 o 
  -5   1   0        0.56        7.49     11.75 o 
  -4   1   0     1672.03     1725.79     29.67 o 
  -3   1   0       63.01       55.24      9.86 o 
  -2   1   0     6892.90     7548.97     59.04 o 
  -1   1   0        0.00        4.64      6.63 o 
   0   1   0     6094.02     6832.94   1280.54 o 
   1   1   0       41.07       27.98      4.03 o 
   2   1   0    19423.23    19648.73     80.54 o 
   3   1   0        7.68        0.07      7.79 o 
   4   1   0     5957.81     6034.52     64.02 o 
   5   1   0       12.45        2.52     11.14 o 
   6   1   0       63.70       97.95     16.39 o 
   7   1   0        0.49       24.84     15.30 o 
   8   1   0      289.41      334.71     35.60 o 
   9   1   0       36.31       27.45     27.70 o 
  -9   2   0        0.13        2.72     23.45 o 
  -8   2   0       74.79       60.13     19.92 o 
  -7   2   0        0.77        6.95     16.22 o 
  -6   2   0      394.20      396.81     24.07 o 
  -5   2   0       11.59       10.66     11.73 o 
  -4   2   0      477.87      502.44     20.60 o 
  -3   2   0       52.15       64.97     11.49 o 
  -2   2   0      833.38     1281.02    119.36 o 
  -1   2   0        0.92        4.80      6.23 o 
   0   2   0      177.37      233.87     20.37 o 
   1   2   0        4.72        7.32      4.37 o 
   2   2   0     6026.71     6996.50    165.83 o 
   3   2   0       37.11       26.63      8.13 o 
   4   2   0      782.39      827.76     21.06 o 
   5   2   0        0.69        1.82     10.43 o 
   6   2   0      340.14      362.21     28.01 o 
   7   2   0       19.15       26.16     17.45 o 
   8   2   0      167.34      169.07     30.63 o 
   9   2   0        2.81       -4.14     27.06 o 
  -9   3   0        0.04       12.84     24.25 o 
  -8   3   0       18.89       33.31     18.45 o 
  -7   3   0        0.07       10.47     19.74 o 
  -6   3   0      333.58      331.22     30.79 o 
  -5   3   0       97.68      104.83     20.04 o 
  -4   3   0     1531.15     1602.65     29.37 o 
  -3   3   0       65.86       53.14     10.60 o 
  -2   3   0      113.94      132.26     10.91 o 
  -1   3   0       19.18       23.01      7.27 o 
   0   3   0     8194.01    10287.23    202.22 o 
   1   3   0        2.51      -10.50      8.72 o 
   2   3   0     7066.48     6498.72     29.95 o 
   3   3   0      234.22      176.23     11.23 o 
   4   3   0     2086.29     1964.12     44.39 o 
   5   3   0        0.80       -5.98      9.71 o 
   6   3   0        0.09       -9.45     11.35 o 
   7   3   0       17.04       11.69     22.19 o 
   8   3   0        5.03       23.02     25.41 o 
   9   3   0       21.17       49.32     29.27 o 
  -8   4   0       24.64       40.08     24.33 o 
  -7   4   0        5.21       17.21     15.91 o 
  -6   4   0      544.41      516.02     24.31 o 
  -5   4   0        3.75        6.53     11.68 o 
  -4   4   0     2303.94     2131.26     69.06 o 
  -3   4   0       13.39       16.91     10.66 o 
  -2   4   0     9619.76    11014.95     71.06 o 
  -1   4   0        2.07       -1.13      7.41 o 
   0   4   0      435.18      417.22     13.95 o 
   1   4   0       16.89       17.34      7.53 o 
   2   4   0       12.30       29.80      7.57 o 
   3   4   0        9.02       10.29     12.57 o 
   4   4   0     1015.98      891.20     32.16 o 
   5   4   0      102.59      102.25     11.75 o 
   6   4   0      103.11       99.45     22.49 o 
   7   4   0       27.44       32.60     24.27 o 
   8   4   0      409.74      385.36     37.79 o 
   9   4   0        0.16        8.79     27.16 o 
  -8   5   0       78.51       80.73     26.67 o 
  -7   5   0        4.40        7.65     22.27 o 
  -6   5   0      346.96      381.45     24.06 o 
  -5   5   0        5.01       15.91     12.64 o 
  -4   5   0       30.03       30.95     11.62 o 
  -3   5   0       39.64       33.59     11.03 o 
  -2   5   0      787.22      708.09     18.61 o 
  -1   5   0       17.26       14.39      8.49 o 
   0   5   0     4448.04     4962.84     97.38 o 
   1   5   0       16.45       18.47      8.25 o 
   2   5   0     4400.01     6086.65     39.72 o 
   3   5   0        7.77        5.60     14.48 o 
   4   5   0      118.82       89.09     19.16 o 
   5   5   0       21.07       25.04     18.33 o 
   6   5   0     1061.08      977.37     39.45 o 
   7   5   0        1.06        2.45     22.73 o 
   8   5   0      617.32      614.04     68.80 o 
   9   5   0       14.38        9.27     27.77 o 
  -8   6   0      479.40      424.44     44.20 o 
  -7   6   0        1.00        8.50     22.22 o 
  -6   6   0      303.04      314.55     33.74 o 
  -5   6   0       47.32       65.24     15.05 o 
  -4   6   0       53.79       44.74     12.31 o 
  -3   6   0       15.88       15.37     10.35 o 
  -2   6   0     2140.45     2383.36     35.96 o 
  -1   6   0       44.47       41.28     11.29 o 
   1   6   0       24.94       32.66     10.02 o 
   3   6   0       10.99        9.37      8.24 o 
   4   6   0      537.15      587.09     28.85 o 
   5   6   0      120.98      117.54     22.22 o 
   6   6   0      381.18      297.62     30.40 o 
   7   6   0       26.52       35.67     24.49 o 
   8   6   0       42.22       47.12     27.92 o 
   9   6   0        1.36       16.43     27.81 o 
  -7   7   0       41.31       27.53     24.25 o 
  -6   7   0      118.27      140.52     26.16 o 
  -5   7   0      118.64      115.80     25.07 o 
  -4   7   0       11.11        5.97     12.09 o 
  -3   7   0        0.00        2.70     10.47 o 
  -1   7   0       62.32       45.70     11.42 o 
   0   7   0      213.78      268.31     16.50 o 
   1   7   0       23.32       41.25     12.07 o 
   2   7   0     3372.97     3489.74     79.32 o 
   3   7   0        3.77       -6.03      8.71 o 
   4   7   0      458.50      472.04     30.05 o 
   5   7   0        0.54       13.78     18.93 o 
   6   7   0      140.94      110.89     25.63 o 
   7   7   0        1.56      -31.43     21.26 o 
   8   7   0       35.74       52.35     27.56 o 
   9   7   0        1.25      -18.05     28.28 o 
  -7   8   0       21.89       32.20     25.86 o 
  -6   8   0      310.41      292.44     34.06 o 
  -5   8   0       23.15       26.55     22.57 o 
  -4   8   0     1496.43     1400.27     46.51 o 
  -3   8   0        1.62       -1.97     10.99 o 
  -2   8   0       25.92       43.89     12.40 o 
  -1   8   0      135.05      142.40     22.10 o 
   0   8   0      189.20      239.89     17.12 o 
   1   8   0       13.25       21.97     11.34 o 
   2   8   0     4925.02     4725.22     83.85 o 
   3   8   0        0.07        0.82      9.58 o 
   4   8   0     2088.88     1959.30     47.50 o 
   5   8   0       17.52       -0.42     19.76 o 
   6   8   0      766.96      761.30     39.37 o 
   7   8   0       11.04       -6.05     24.03 o 
   8   8   0        5.73       10.88     26.67 o 
  -6   9   0      369.34      375.14     36.94 o 
  -5   9   0        0.18       35.08     23.72 o 
  -4   9   0     1002.79      918.30     43.15 o 
  -3   9   0       24.95       13.29     19.44 o 
  -2   9   0      257.69      314.71     19.67 o 
  -1   9   0      145.77      125.49     15.59 o 
   0   9   0        0.18       -0.89     11.67 o 
   1   9   0        6.65       15.31     11.92 o 
   2   9   0       92.94      122.46     15.34 o 
   3   9   0        0.12        3.60     10.75 o 
   4   9   0       36.13       38.30     19.79 o 
   5   9   0        1.43       -5.10     20.90 o 
   6   9   0     1195.72     1014.51     45.28 o 
   7   9   0        0.12       28.01     26.01 o 
   8   9   0       99.27       89.41     32.56 o 
  -6  10   0       41.11       63.28     28.01 o 
  -5  10   0        7.21       20.51     23.82 o 
  -4  10   0      299.50      332.34     35.56 o 
  -3  10   0       54.42       64.56     23.50 o 
  -2  10   0      174.88      248.37     28.12 o 
  -1  10   0        1.98       26.26     14.08 o 
   0  10   0     2280.39     2604.33     41.76 o 
   1  10   0       22.65       14.51     13.01 o 
   2  10   0      596.45      582.67     24.73 o 
   3  10   0       13.16       12.67     12.72 o 
   4  10   0      710.77      679.27     36.22 o 
   5  10   0       11.39        5.97     22.43 o 
   6  10   0      918.95      889.90     45.17 o 
   7  10   0        5.41       -0.11     25.89 o 
   8  10   0        0.70       49.61     30.64 o 
  -5  11   0       34.67       36.94     26.24 o 
  -4  11   0       11.02      -11.06     23.17 o 
  -3  11   0        8.67       17.62     23.82 o 
  -2  11   0      502.42      506.10     39.32 o 
  -1  11   0       58.71       63.35     23.20 o 
   0  11   0      786.24      876.05     29.60 o 
   1  11   0       13.55        6.53     14.45 o 
   2  11   0      478.18      526.68     27.12 o 
   3  11   0       20.06       13.97     20.95 o 
   4  11   0      553.49      606.47     38.66 o 
   5  11   0        1.54       -6.33     23.64 o 
   6  11   0      105.04      104.94     29.74 o 
   7  11   0        0.21       31.61     60.84 o 
  -4  12   0        0.98       12.29     25.41 o 
  -3  12   0        0.67       23.79     24.03 o 
  -2  12   0      208.53      261.17     33.24 o 
  -1  12   0        0.31       -6.88     21.18 o 
   0  12   0       53.08       81.81     25.21 o 
   1  12   0        5.51       -5.75     15.18 o 
   2  12   0      497.04      530.25     29.18 o 
   3  12   0        1.00      -10.24     21.73 o 
   4  12   0       69.27       42.93     25.44 o 
   5  12   0        0.13      -17.58     23.31 o 
   6  12   0       12.21       44.62     27.49 o 
  -3  13   0       49.57       39.14     27.95 o 
  -2  13   0       46.62      100.51     28.73 o 
  -1  13   0        6.20        0.97     22.57 o 
   0  13   0      318.65      368.72     36.11 o 
   1  13   0       23.68       32.17     17.82 o 
   2  13   0      863.61      875.32     43.75 o 
   3  13   0        0.01        7.15     23.92 o 
   4  13   0        7.29       -5.07     23.73 o 
   5  13   0        6.68       14.86     26.60 o 
   6  13   0       77.78       80.50     29.97 o 
  -2  14   0       20.10       -0.88     25.95 o 
  -1  14   0        0.22        0.76     24.64 o 
   0  14   0       54.85       46.23     24.99 o 
   1  14   0       25.50       21.82     23.86 o 
   2  14   0       85.83       51.66     25.34 o 
   3  14   0        0.30        2.53     24.40 o 
   4  14   0      133.04      136.18     31.12 o 
   1  15   0        2.99       47.14     44.49 o 
   2  15   0       12.55      -17.38     40.37 o 
  -4 -14   1        2.59      -30.57     25.06 o 
  -3 -14   1        6.03       12.10     26.42 o 
  -2 -14   1        3.95       26.22     42.72 o 
  -1 -14   1       33.46       54.26     25.46 o 
   0 -14   1       11.18        2.36     23.36 o 
   1 -14   1       33.71       37.60     26.97 o 
  -5 -13   1       16.47       32.13     26.96 o 
  -4 -13   1       15.59       39.81     26.84 o 
  -3 -13   1      158.78      141.98     29.14 o 
  -2 -13   1       19.25       -8.21     24.01 o 
  -1 -13   1      646.94      658.75     42.66 o 
   0 -13   1       24.34       37.51     24.55 o 
   1 -13   1      550.25      542.37     43.84 o 
   2 -13   1       20.30       15.65     25.20 o 
   3 -13   1      271.51      243.39     41.10 o 
  -6 -12   1       46.78       51.90     28.90 o 
  -5 -12   1      396.60      371.77     38.74 o 
  -4 -12   1       63.56       52.17     25.24 o 
  -3 -12   1      417.40      413.82     36.71 o 
  -2 -12   1       27.25       36.90     17.02 o 
  -1 -12   1      169.43      162.73     20.86 o 
   0 -12   1      123.85      132.04     27.31 o 
   1 -12   1      392.85      365.34     36.46 o 
   2 -12   1        5.90       14.23     23.32 o 
   3 -12   1        0.03        1.14     23.73 o 
   4 -12   1       19.04       21.41     26.39 o 
  -7 -11   1      168.69      138.84     33.54 o 
  -6 -11   1        2.34        0.09     24.69 o 
  -5 -11   1       24.95       30.91     26.56 o 
  -4 -11   1       57.52       71.47     25.60 o 
  -3 -11   1      108.95       95.26     24.82 o 
  -2 -11   1       13.17       22.33     15.55 o 
  -1 -11   1       63.09      110.98     18.23 o 
   0 -11   1      187.65      206.71     20.55 o 
   1 -11   1     1174.82      955.27     45.25 o 
   2 -11   1      134.21      109.48     26.77 o 
   3 -11   1       22.04       33.64     24.43 o 
   4 -11   1       46.98       46.34     25.60 o 
   5 -11   1      305.61      340.68     39.66 o 
  -8 -10   1        3.83        0.89     32.41 o 
  -7 -10   1        0.06      -14.61     24.57 o 
  -6 -10   1        0.39        7.37     24.17 o 
  -5 -10   1       30.39       27.30     24.27 o 
  -4 -10   1        9.24        9.16     21.45 o 
  -3 -10   1      660.83      577.65     25.11 o 
  -2 -10   1       13.05       32.44     13.88 o 
  -1 -10   1      886.35      799.32     27.96 o 
   0 -10   1       12.12       15.74     14.10 o 
   1 -10   1      352.54      358.82     21.97 o 
   2 -10   1       99.21      100.40     24.84 o 
   3 -10   1       56.53       67.03     27.11 o 
   4 -10   1       36.96       59.18     25.03 o 
   5 -10   1      162.98      140.80     30.31 o 
   6 -10   1       46.94       25.74     25.71 o 
  -8  -9   1       19.06       41.91     35.21 o 
  -7  -9   1       39.66       31.78     28.29 o 
  -6  -9   1       10.29       -3.54     33.29 o 
  -5  -9   1       50.13       16.35     22.92 o 
  -4  -9   1      255.38      203.22     26.65 o 
  -3  -9   1      121.40      153.54     16.50 o 
  -2  -9   1      125.91      152.59     16.50 o 
  -1  -9   1      132.03      135.90     16.32 o 
   0  -9   1        1.26        5.47     11.85 o 
   1  -9   1      457.31      412.20     20.84 o 
   2  -9   1      403.84      348.79     34.33 o 
   3  -9   1        3.66       14.38     20.18 o 
   4  -9   1        1.20       44.01     23.02 o 
   5  -9   1        0.00       21.18     23.12 o 
   6  -9   1       31.09       59.94     26.42 o 
  -8  -8   1       84.29       49.88     82.94 o 
  -7  -8   1      252.48      250.94     33.64 o 
  -6  -8   1        1.88       22.54     23.33 o 
  -5  -8   1     1115.82     1036.36     41.42 o 
  -4  -8   1      287.71      271.65     17.36 o 
  -3  -8   1      193.98      181.01     16.69 o 
  -2  -8   1       47.91       51.07     12.54 o 
  -1  -8   1      157.38      125.59     14.71 o 
   0  -8   1      366.42      385.27     54.00 o 
   1  -8   1      107.68       91.17     13.51 o 
   2  -8   1      499.60      480.72     30.90 o 
   3  -8   1      267.84      228.43     26.53 o 
   4  -8   1       61.74       67.49     22.81 o 
   5  -8   1       26.64       12.75     21.03 o 
   6  -8   1       53.68       47.69     25.03 o 
   7  -8   1      251.83      269.92     36.14 o 
  -9  -7   1       18.56        9.78     28.60 o 
  -8  -7   1       79.71       29.89     26.74 o 
  -7  -7   1       25.14       40.22     25.83 o 
  -6  -7   1       66.04       91.95     24.96 o 
  -5  -7   1     5372.61     4625.27    111.23 o 
  -4  -7   1        3.40        5.79      9.17 o 
  -3  -7   1      289.22      317.76     21.56 o 
  -2  -7   1      131.87      165.85     14.63 o 
  -1  -7   1     1391.93     1365.58     27.31 o 
   0  -7   1       15.10       10.50     10.79 o 
   1  -7   1      361.23      266.59     21.31 o 
   2  -7   1      314.43      298.04     16.23 o 
   3  -7   1      366.04      345.89     17.20 o 
   4  -7   1        1.70       34.84     20.62 o 
   5  -7   1        0.11       -2.99     20.52 o 
   6  -7   1      176.24      183.54     28.88 o 
   7  -7   1       71.07      101.61     27.78 o 
  -9  -6   1        8.85       18.72     28.33 o 
  -8  -6   1        8.26      -10.58     25.79 o 
  -7  -6   1      163.62      127.93     28.88 o 
  -6  -6   1      174.67      189.46     27.08 o 
  -5  -6   1       16.03       24.18     18.09 o 
  -4  -6   1      388.86      341.34     14.75 o 
  -3  -6   1       35.40       49.78     10.48 o 
  -2  -6   1      232.93      243.20     20.59 o 
  -1  -6   1      554.64      478.41     18.48 o 
   0  -6   1        7.18       10.69     10.16 o 
   1  -6   1       84.94       78.41     17.37 o 
   2  -6   1     1178.53     1043.79     21.67 o 
   3  -6   1      835.35      711.53     26.59 o 
   4  -6   1      478.85      440.41     28.32 o 
   5  -6   1      960.58      836.08     26.01 o 
   6  -6   1      490.06      412.20     36.09 o 
   7  -6   1       16.01       30.57     23.23 o 
   8  -6   1        0.34       87.33     41.99 o 
  -9  -5   1        3.79       26.68     28.44 o 
  -8  -5   1        5.23       19.60     26.14 o 
  -7  -5   1      272.68      260.99     31.50 o 
  -6  -5   1       81.58       67.38     21.66 o 
  -5  -5   1      990.78      844.51     20.54 o 
  -4  -5   1      109.49       90.10     10.70 o 
  -3  -5   1     3814.95     3228.29     65.78 o 
  -1  -5   1       48.54       76.79     10.26 o 
   0  -5   1        2.06        4.79      8.06 o 
   1  -5   1      259.63      295.48     13.45 o 
   2  -5   1      158.67      133.92     12.05 o 
   3  -5   1     2448.04     2084.37     29.10 o 
   4  -5   1       83.90      103.43     13.44 o 
   6  -5   1      383.32      379.50     23.45 o 
   7  -5   1      141.12      157.08     31.08 o 
   8  -5   1       70.21       62.15     26.15 o 
  -9  -4   1       95.58      110.12     31.54 o 
  -8  -4   1      100.53      150.83     30.85 o 
  -7  -4   1      220.34      230.79     30.45 o 
  -6  -4   1       45.85       47.41     12.61 o 
  -5  -4   1      489.58      432.12     18.44 o 
  -4  -4   1       91.15      100.92     11.63 o 
  -3  -4   1     5120.86     4956.25     69.07 o 
  -2  -4   1     1817.97     1922.86     40.64 o 
  -1  -4   1      145.93      129.16     10.83 o 
   0  -4   1      270.13      307.76     12.92 o 
   1  -4   1      849.79      700.74     15.62 o 
   2  -4   1     3738.39     3357.32     32.03 o 
   3  -4   1      178.35      150.45     15.46 o 
   4  -4   1       13.40       15.15     10.60 o 
   5  -4   1       78.09      105.01     15.21 o 
   6  -4   1       15.16       12.29     14.89 o 
   7  -4   1      391.44      377.46     26.94 o 
   8  -4   1        2.24       -3.07     22.07 o 
  -9  -3   1       41.78       24.22     29.48 o 
  -8  -3   1       63.07       55.26     27.69 o 
  -7  -3   1      240.42      241.80     30.61 o 
  -6  -3   1      133.07      134.64     16.13 o 
  -5  -3   1      864.42      851.05     22.83 o 
  -4  -3   1      184.59      222.27     16.32 o 
  -3  -3   1      416.15      562.85     23.17 o 
  -2  -3   1     6726.07     5883.89     54.51 o 
  -1  -3   1      613.51      707.82     15.27 o 
   0  -3   1      180.50      207.39     10.82 o 
   1  -3   1     3253.20     2972.42     28.78 o 
   2  -3   1     3168.94     2883.56     66.45 o 
   3  -3   1     3440.52     3118.04     42.68 o 
   4  -3   1        8.04       -3.04     10.08 o 
   5  -3   1      866.04      862.06     26.03 o 
   6  -3   1      247.41      244.95     21.12 o 
   7  -3   1        0.26       24.48     16.75 o 
   8  -3   1        5.30       14.98     17.70 o 
   9  -3   1      123.23      131.91     29.53 o 
  -9  -2   1       38.82      106.83     29.88 o 
  -8  -2   1      487.74      545.35     42.37 o 
  -7  -2   1       81.97      117.79     18.40 o 
  -6  -2   1      113.73      114.21     15.80 o 
  -5  -2   1        9.55        9.17     10.83 o 
  -4  -2   1        4.09        5.09     10.10 o 
  -3  -2   1      281.55      278.86     13.33 o 
  -2  -2   1       11.44       15.34      7.23 o 
  -1  -2   1    13880.34    11985.11    102.12 o 
   0  -2   1      121.78      106.35      7.79 o 
   1  -2   1    14806.83    13501.54    114.71 o 
   2  -2   1     1513.26     1781.07    143.89 o 
   3  -2   1     5010.17     4344.24     37.07 o 
   4  -2   1        6.49        8.63     11.39 o 
   5  -2   1       22.62       59.38     13.30 o 
   6  -2   1      204.45      261.94     21.31 o 
   7  -2   1      204.46      203.15     21.96 o 
   8  -2   1       85.00       79.49     20.05 o 
   9  -2   1        6.28       36.83     33.29 o 
  -9  -1   1       20.23       41.79     27.60 o 
  -8  -1   1       70.03       92.81     27.92 o 
  -7  -1   1      309.01      344.55     24.61 o 
  -6  -1   1        0.06       -6.02     12.15 o 
  -5  -1   1      841.79      880.86     25.01 o 
  -4  -1   1       83.08       96.79     12.62 o 
  -3  -1   1       15.39       41.70      9.17 o 
  -2  -1   1       91.19      309.05     70.12 o 
  -1  -1   1    12550.72    10636.80     54.61 o 
   0  -1   1       52.00       54.47      4.41 o 
   1  -1   1     1050.50     1210.42     98.49 o 
   2  -1   1      679.62      564.35     14.12 o 
   3  -1   1      794.08      721.63     18.33 o 
   4  -1   1     1917.90     1665.48     48.08 o 
   5  -1   1      149.02      166.08     17.34 o 
   6  -1   1      144.91      137.13     17.58 o 
   7  -1   1      376.64      402.59     33.17 o 
   8  -1   1      117.97      110.93     20.87 o 
   9  -1   1       97.56       93.14     28.62 o 
  -9   0   1       10.25       70.10     27.27 o 
  -8   0   1       14.07       -0.76     16.69 o 
  -7   0   1       18.06       41.31     16.97 o 
  -6   0   1       58.84       82.88     15.69 o 
  -5   0   1      285.56      277.25     18.72 o 
  -4   0   1      187.49      198.42     15.40 o 
  -3   0   1      520.45      580.01     20.59 o 
  -2   0   1     9243.31     7319.00    103.64 o 
  -1   0   1     1537.39     1300.78     36.12 o 
   0   0   1       62.29       26.29     10.26 o 
   1   0   1     4113.62     3582.89    185.47 o 
   2   0   1     6819.24     5773.92     97.66 o 
   3   0   1     2520.96     2240.56     67.12 o 
   4   0   1      157.31      180.27     14.86 o 
   5   0   1        0.66        1.40     10.84 o 
   6   0   1      171.64      167.39     18.02 o 
   7   0   1      114.27      151.98     24.02 o 
   8   0   1      332.33      376.75     27.71 o 
   9   0   1       46.27       74.50     29.48 o 
  -9   1   1      138.74      157.71     31.73 o 
  -8   1   1      406.95      377.21     28.29 o 
  -7   1   1      292.39      323.77     24.76 o 
  -6   1   1       11.94       13.13     13.75 o 
  -5   1   1        7.30       17.91     11.93 o 
  -4   1   1      261.37      244.00     16.82 o 
  -3   1   1      524.39      470.34     17.66 o 
  -2   1   1     4457.03     3808.47     99.31 o 
  -1   1   1     1324.99     1144.75     62.20 o 
   0   1   1      233.27      170.31     25.45 o 
   1   1   1     1013.83     1023.90     75.23 o 
   2   1   1     4687.96     4741.05    351.83 o 
   3   1   1      166.73      152.05     11.56 o 
   4   1   1       15.01       19.27     10.48 o 
   5   1   1     2050.02     1804.72     51.17 o 
   6   1   1       45.16       31.47     13.91 o 
   7   1   1      647.69      646.51     57.87 o 
   8   1   1       75.48       83.44     27.50 o 
   9   1   1        8.10       12.67     26.67 o 
  -9   2   1       35.55       -4.81     19.23 o 
  -8   2   1      123.87      128.48     22.02 o 
  -7   2   1      266.24      283.26     23.86 o 
  -6   2   1      277.96      272.89     21.65 o 
  -5   2   1       46.82       44.19     13.04 o 
  -4   2   1     1385.43     1197.92     26.53 o 
  -3   2   1     3008.59     2756.75     30.83 o 
  -2   2   1      176.00      192.99     18.86 o 
  -1   2   1     7755.74     6977.74     40.59 o 
   0   2   1       44.39       53.92      6.24 o 
   1   2   1    21433.24    17820.24     85.16 o 
   2   2   1        1.07       74.84     16.79 o 
   3   2   1       53.20       57.44     10.00 o 
   4   2   1       15.20       34.47     10.30 o 
   5   2   1      110.05      144.34     14.94 o 
   6   2   1        3.30        0.25     12.18 o 
   7   2   1       26.49       54.65     16.77 o 
   8   2   1      334.26      333.83     35.60 o 
   9   2   1      169.30      233.97     38.30 o 
  -9   3   1       19.23       31.86     20.44 o 
  -8   3   1      177.37      183.51     23.45 o 
  -7   3   1       53.48       63.02     22.19 o 
  -6   3   1      167.48      164.03     23.32 o 
  -5   3   1      704.09      746.39     45.37 o 
  -4   3   1      508.60      520.70     20.30 o 
  -3   3   1     6156.69     5651.10     77.98 o 
  -2   3   1      532.60      814.22     99.88 o 
  -1   3   1     7941.91     6605.31     35.69 o 
   0   3   1      150.61       99.01      8.82 o 
   1   3   1     4432.60     4004.88    126.01 o 
   2   3   1     1569.26     1581.24     28.54 o 
   3   3   1       37.63       25.96     12.19 o 
   4   3   1       42.08       45.03     11.45 o 
   5   3   1      155.30      173.14     14.56 o 
   6   3   1       62.85       82.78     14.13 o 
   7   3   1      320.30      267.96     30.83 o 
   8   3   1       66.75       57.85     27.28 o 
   9   3   1       30.39       41.85     28.42 o 
  -9   4   1      100.46      100.91     27.78 o 
  -8   4   1        1.81       19.76     18.06 o 
  -7   4   1      144.39      139.71     19.94 o 
  -6   4   1        3.78        9.03     14.25 o 
  -5   4   1      369.20      334.50     20.28 o 
  -4   4   1      305.44      318.61     17.92 o 
  -3   4   1     1356.49     1109.14     39.89 o 
  -2   4   1     6672.71     6178.42     65.53 o 
  -1   4   1      475.51      430.18     14.29 o 
   0   4   1     1072.65     1090.70     30.15 o 
   2   4   1     5718.27     5425.73     51.27 o 
   3   4   1     3231.67     3234.48    113.14 o 
   4   4   1      231.08      208.01     22.60 o 
   5   4   1      547.26      526.52     17.18 o 
   6   4   1        0.22        0.46     18.43 o 
   7   4   1       29.90       58.20     24.58 o 
   8   4   1       60.57       68.53     27.60 o 
   9   4   1      105.31      100.22     31.86 o 
  -8   5   1       38.32       23.39     37.57 o 
  -7   5   1        5.97       -2.54     16.12 o 
  -6   5   1      679.69      647.41     35.37 o 
  -5   5   1      152.85      216.22     21.45 o 
  -4   5   1       44.67       24.29     11.58 o 
  -3   5   1      673.38      550.82     19.89 o 
  -2   5   1      513.87      451.09     16.89 o 
  -1   5   1      121.41      119.33     11.48 o 
   0   5   1        0.67        6.30      8.36 o 
   1   5   1      238.00      167.00     13.53 o 
   2   5   1      578.02      861.52     36.24 o 
   3   5   1     4634.79     3805.68     84.12 o 
   4   5   1      327.00      310.28     24.90 o 
   5   5   1     1095.70      998.16     42.28 o 
   6   5   1      350.94      298.01     29.47 o 
   7   5   1      462.69      456.15     37.68 o 
   8   5   1      151.61       84.74     30.64 o 
   9   5   1       23.86       46.03     28.58 o 
  -8   6   1       45.40       50.77     25.38 o 
  -7   6   1      139.22      111.90     26.39 o 
  -6   6   1      765.18      642.52     26.90 o 
  -5   6   1      749.14      743.45     28.63 o 
  -4   6   1      460.51      397.89     20.11 o 
  -3   6   1     1391.63     1147.62     36.60 o 
  -2   6   1      983.21      800.12     21.85 o 
  -1   6   1       77.84       66.53     11.61 o 
   0   6   1        8.62       15.46      9.34 o 
   1   6   1       31.52       64.72     10.35 o 
   2   6   1       41.96       54.21      9.92 o 
   3   6   1      634.46      546.72     27.19 o 
   4   6   1      217.53      190.69     22.28 o 
   5   6   1      583.95      484.12     29.24 o 
   6   6   1      451.32      441.19     34.55 o 
   7   6   1        8.67        9.81     22.99 o 
   8   6   1       11.99       33.48     26.72 o 
   9   6   1        0.04       -0.67     27.03 o 
  -8   7   1       32.84       53.11     27.27 o 
  -7   7   1        0.09       24.62     23.71 o 
  -6   7   1      107.01       81.67     24.34 o 
  -5   7   1       85.18       64.68     15.75 o 
  -4   7   1      129.33      153.32     16.39 o 
  -3   7   1      905.18      853.74     23.75 o 
  -2   7   1     1367.57     1166.65     25.39 o 
  -1   7   1        0.22       49.81     12.91 o 
   0   7   1      138.95      162.10     15.38 o 
   1   7   1      820.37      732.10     24.43 o 
   2   7   1      215.42      247.71     18.59 o 
   3   7   1      206.08      246.74     13.94 o 
   4   7   1       52.13       10.16     15.83 o 
   5   7   1     2333.61     1977.18     49.04 o 
   6   7   1      121.12      162.94     28.14 o 
   7   7   1       70.39       52.41     25.59 o 
   8   7   1       11.58       -2.17     25.92 o 
   9   7   1       28.19       10.03     28.42 o 
  -7   8   1      155.68      117.74     28.83 o 
  -6   8   1      157.57      156.41     28.49 o 
  -5   8   1       85.00       93.11     24.54 o 
  -4   8   1      324.61      307.95     26.24 o 
  -3   8   1       77.66       70.00     14.47 o 
  -2   8   1      463.93      406.39     19.68 o 
  -1   8   1       10.43        6.69     10.96 o 
   0   8   1      184.82      187.88     20.46 o 
   1   8   1      121.95      184.28     15.57 o 
   3   8   1      745.13      711.25     40.14 o 
   4   8   1       73.13       99.65     21.04 o 
   5   8   1     2759.63     2416.98     79.11 o 
   6   8   1       86.42       95.86     25.30 o 
   7   8   1      114.63       79.94     26.77 o 
   8   8   1       25.73       22.93     26.34 o 
   9   8   1        0.72       21.93     36.09 o 
  -7   9   1       46.38       63.96     27.35 o 
  -6   9   1      179.72      157.13     29.91 o 
  -5   9   1       77.45       92.22     25.26 o 
  -4   9   1       83.09       66.83     23.64 o 
  -3   9   1      180.16      196.11     18.52 o 
  -2   9   1     1449.49     1358.87     30.75 o 
  -1   9   1      313.62      304.43     23.53 o 
   0   9   1      374.17      309.51     19.84 o 
   1   9   1       50.12       55.60     15.88 o 
   2   9   1       59.55       72.60     13.12 o 
   3   9   1        7.62        1.20     10.18 o 
   4   9   1     1305.49     1066.46     56.13 o 
   5   9   1        5.63        3.32     19.41 o 
   6   9   1        0.34       18.32     23.70 o 
   7   9   1       66.54       78.37     28.20 o 
   8   9   1       19.77        8.91     27.60 o 
  -6  10   1      549.88      492.48     41.89 o 
  -5  10   1       29.83       12.75     23.20 o 
  -4  10   1        5.72        8.79     21.21 o 
  -3  10   1        5.14       -1.06     20.72 o 
  -2  10   1       58.05       40.23     15.06 o 
  -1  10   1       10.25       44.74     19.71 o 
   0  10   1      435.36      377.64     21.64 o 
   1  10   1      286.22      274.10     20.20 o 
   2  10   1      141.28      226.53     18.67 o 
   3  10   1      462.32      439.74     21.64 o 
   4  10   1        5.57       -6.06     19.99 o 
   5  10   1       97.30       66.91     24.54 o 
   6  10   1       38.10       17.53     25.12 o 
   7  10   1        5.14      -17.74     24.37 o 
   8  10   1      121.57       99.55     32.08 o 
  -5  11   1       95.72      104.20     29.13 o 
  -4  11   1       49.21       48.15     25.35 o 
  -3  11   1       34.89       33.70     23.63 o 
  -2  11   1      341.72      329.50     33.00 o 
  -1  11   1     1437.17     1258.66     32.96 o 
   0  11   1       26.67       23.35     15.36 o 
   1  11   1      498.33      475.55     26.34 o 
   2  11   1        0.55       -0.18     13.44 o 
   3  11   1       29.18       24.95     21.32 o 
   4  11   1       22.23        1.12     22.40 o 
   5  11   1      132.49      135.38     28.12 o 
   6  11   1       74.92      116.66     29.32 o 
   7  11   1       30.33       21.66     26.56 o 
  -4  12   1      277.48      271.76     34.79 o 
  -3  12   1       22.89       12.24     24.16 o 
  -2  12   1      135.89      139.54     28.09 o 
  -1  12   1       19.95       -2.44     21.69 o 
   0  12   1       88.94       80.56     18.30 o 
   1  12   1        0.49       29.35     16.37 o 
   2  12   1       62.83       82.58     18.29 o 
   3  12   1      257.93      227.66     30.16 o 
   4  12   1       22.37       43.78     24.79 o 
   5  12   1        8.48       -2.24     23.52 o 
   6  12   1       21.16       19.36     26.87 o 
   7  12   1       51.94       45.44     28.54 o 
  -4  13   1      103.69      106.04     31.31 o 
  -3  13   1      156.56      107.40     30.21 o 
  -2  13   1       20.64       39.14     25.68 o 
  -1  13   1      404.63      344.36     48.32 o 
   0  13   1        0.49       -3.22     25.63 o 
   1  13   1      754.94      685.13     32.39 o 
   2  13   1        5.29        3.30     24.16 o 
   3  13   1      234.54      206.49     30.66 o 
   4  13   1       24.17        8.27     24.66 o 
   5  13   1      141.07      116.06     29.58 o 
   6  13   1       18.65       59.70     35.80 o 
  -2  14   1      195.76      183.33     33.01 o 
  -1  14   1      147.97      142.19     30.31 o 
   0  14   1       46.37       35.22     36.24 o 
   1  14   1      396.32      389.05     36.64 o 
   2  14   1        0.58       -0.77     23.78 o 
   3  14   1       41.70       38.46     24.29 o 
   4  14   1       68.91       55.50     27.51 o 
   5  14   1        0.13      -12.36     43.31 o 
   0  15   1        2.80       12.48     43.16 o 
   1  15   1       24.35       53.33     45.37 o 
   2  15   1       62.35       60.70     44.78 o 
   3  15   1       31.38       -0.23     25.63 o 
  -3 -14   2        9.39      -31.53     40.37 o 
  -2 -14   2       63.98       91.93     46.55 o 
  -1 -14   2       29.91       30.46     25.27 o 
   0 -14   2        0.01       27.26     25.05 o 
   1 -14   2       48.61       66.74     28.14 o 
  -5 -13   2       22.24       34.14     28.65 o 
  -4 -13   2        3.89        9.60     25.38 o 
  -3 -13   2       85.54       63.32     28.07 o 
  -2 -13   2      139.54      143.49     49.79 o 
  -1 -13   2       99.37       90.57     28.14 o 
   0 -13   2      266.06      344.93     37.48 o 
   1 -13   2       26.57       12.55     24.49 o 
   2 -13   2       99.66      122.74     31.48 o 
   3 -13   2      116.06      113.90     34.47 o 
  -6 -12   2        6.40      -13.80     26.81 o 
  -5 -12   2       56.73       66.41     28.18 o 
  -4 -12   2        0.63       29.89     24.86 o 
  -3 -12   2       14.96       -2.11     23.86 o 
  -2 -12   2       49.89       48.56     18.06 o 
  -1 -12   2       13.88       22.52     21.64 o 
   0 -12   2      606.00      690.98     62.91 o 
   1 -12   2        8.07        3.30     23.50 o 
   2 -12   2       84.28       87.62     27.39 o 
   3 -12   2      212.39      204.22     33.59 o 
   4 -12   2        7.81        2.99     26.31 o 
  -7 -11   2      128.86      108.53     32.10 o 
  -6 -11   2      187.72      193.95     33.45 o 
  -5 -11   2       46.40       39.24     26.19 o 
  -4 -11   2      389.84      419.96     36.75 o 
  -3 -11   2       55.17       60.55     23.89 o 
  -2 -11   2      136.30      150.58     21.88 o 
  -1 -11   2        0.83        1.96     15.08 o 
   0 -11   2        4.65       -1.25     20.45 o 
   1 -11   2      293.84      276.36     40.37 o 
   2 -11   2        0.41       13.19     23.61 o 
   3 -11   2       22.58       34.16     24.82 o 
   4 -11   2      175.38      173.62     32.70 o 
   5 -11   2      111.94      141.04     32.41 o 
  -7 -10   2        0.01        5.17     27.29 o 
  -6 -10   2       91.68      108.33     29.67 o 
  -5 -10   2        1.31        5.83     23.08 o 
  -4 -10   2      183.30      158.56     28.12 o 
  -3 -10   2        7.65       11.59     13.87 o 
  -2 -10   2     2074.66     2046.53     88.27 o 
  -1 -10   2       26.89       25.67     15.02 o 
   0 -10   2      581.43      618.91     25.33 o 
   1 -10   2       15.70       33.62     21.94 o 
   2 -10   2        1.62       18.80     22.06 o 
   3 -10   2       66.04       72.85     25.62 o 
   4 -10   2      109.03      113.54     28.22 o 
   5 -10   2        5.40       -3.99     23.61 o 
  -8  -9   2       17.20       35.03     29.03 o 
  -7  -9   2        6.23       -0.26     26.07 o 
  -6  -9   2      314.21      321.33     35.90 o 
  -5  -9   2      190.10      146.59     27.71 o 
  -4  -9   2      328.89      288.02     30.10 o 
  -3  -9   2      421.20      450.15     23.90 o 
  -2  -9   2     1373.53     1631.95     44.30 o 
  -1  -9   2      168.85      182.80     17.94 o 
   0  -9   2       11.21       47.09     14.14 o 
   1  -9   2      420.51      426.31     32.16 o 
   2  -9   2      475.89      687.70     45.67 o 
   3  -9   2      398.35      388.76     34.78 o 
   4  -9   2       11.15       18.07     22.08 o 
   5  -9   2       21.59       34.06     24.16 o 
   6  -9   2        7.56       16.99     24.57 o 
  -8  -8   2        6.36      -28.54     26.25 o 
  -7  -8   2      101.09      133.40     30.16 o 
  -6  -8   2       83.04       74.01     26.55 o 
  -5  -8   2        0.02        8.85     21.04 o 
  -4  -8   2       55.64      113.09     14.68 o 
  -3  -8   2        9.00       22.53     11.72 o 
  -2  -8   2      348.38      367.35     20.13 o 
  -1  -8   2      610.51      620.54     22.44 o 
   0  -8   2      287.91      274.54     17.57 o 
   1  -8   2     1662.19     1621.30     29.36 o 
   2  -8   2     2318.77     2399.49     54.01 o 
   3  -8   2       54.42       34.28     20.51 o 
   4  -8   2       78.09       58.53     23.20 o 
   5  -8   2       90.10      104.00     26.10 o 
   6  -8   2      358.02      388.90     37.87 o 
   7  -8   2       70.46       65.03     27.69 o 
  -9  -7   2        1.01       16.84     29.85 o 
  -8  -7   2       19.51        7.86     25.92 o 
  -7  -7   2       32.00       31.11     24.56 o 
  -6  -7   2      199.57      167.21     28.44 o 
  -5  -7   2       70.17       43.50     21.01 o 
  -4  -7   2     2219.21     2136.24     61.58 o 
  -3  -7   2       15.35       12.00     10.67 o 
  -2  -7   2       70.22       89.25     21.04 o 
  -1  -7   2      418.44      515.27     20.02 o 
   0  -7   2     1633.24     1693.21     28.68 o 
   1  -7   2        1.78       10.18     10.17 o 
   2  -7   2      224.81      232.18     13.97 o 
   3  -7   2      204.92      201.50     24.61 o 
   4  -7   2       63.70       53.38     20.94 o 
   5  -7   2      163.54      156.66     27.74 o 
   6  -7   2       22.42       58.50     25.49 o 
   7  -7   2       62.85       55.68     35.95 o 
  -9  -6   2       29.01       40.43     29.39 o 
  -8  -6   2       23.26       -1.65     25.33 o 
  -7  -6   2        3.47       16.74     23.57 o 
  -6  -6   2      599.56      567.37     47.44 o 
  -5  -6   2       23.66       73.51     21.27 o 
  -4  -6   2        4.19        8.24      9.74 o 
  -3  -6   2      152.21      173.46     14.96 o 
  -2  -6   2        8.27       21.46     10.85 o 
  -1  -6   2      319.57      290.77     18.01 o 
   0  -6   2     1783.69     2277.27     30.86 o 
   1  -6   2      276.95      365.74     21.37 o 
   2  -6   2      112.37      168.76     20.73 o 
   3  -6   2      136.50      147.03     12.34 o 
   4  -6   2     2267.06     2107.86     59.02 o 
   5  -6   2       50.32       48.26     23.87 o 
   6  -6   2        4.99       19.63     21.73 o 
   7  -6   2       55.08       32.95     25.14 o 
   8  -6   2        2.95      -21.36     24.42 o 
  -9  -5   2        0.12        6.60     27.56 o 
  -8  -5   2       99.73      110.99     30.28 o 
  -7  -5   2      107.45      144.04     29.13 o 
  -6  -5   2       61.45       74.21     23.02 o 
  -5  -5   2      513.09      484.44     18.78 o 
  -4  -5   2     1512.81     1383.47     24.96 o 
  -3  -5   2      445.74      455.80     18.27 o 
  -2  -5   2      162.04      211.20     33.00 o 
  -1  -5   2       35.19       38.31      9.84 o 
   0  -5   2      682.15      865.95     19.40 o 
   1  -5   2      147.32      145.65     11.64 o 
   2  -5   2      169.10      139.65     11.14 o 
   3  -5   2      170.02      185.97     13.81 o 
   4  -5   2     2368.05     2255.38     58.25 o 
   5  -5   2        5.07       -2.78     11.92 o 
   6  -5   2      303.45      318.87     32.75 o 
   7  -5   2       84.37      135.12     28.11 o 
   8  -5   2       41.86       51.05     25.93 o 
  -9  -4   2       27.09        0.81     27.85 o 
  -8  -4   2      171.29      201.39     32.37 o 
  -7  -4   2       47.06       67.82     24.45 o 
  -6  -4   2      115.48      140.95     16.19 o 
  -5  -4   2       37.71        8.55     12.85 o 
  -4  -4   2      327.91      332.38     16.53 o 
  -3  -4   2      431.71      433.17     32.12 o 
  -2  -4   2     1141.58     1321.45     22.24 o 
  -1  -4   2      419.57      552.37     20.68 o 
   0  -4   2     1786.23     2264.42     36.91 o 
   1  -4   2      184.53      279.29     11.44 o 
   2  -4   2      949.69      999.41     22.50 o 
   3  -4   2       62.85       83.32     11.15 o 
   4  -4   2      177.91      184.01     15.37 o 
   5  -4   2     1052.78     1107.83     27.45 o 
   6  -4   2       14.03       -1.63     13.61 o 
   7  -4   2       39.14       53.47     24.31 o 
   8  -4   2        5.00       15.59     23.00 o 
  -9  -3   2        0.01       62.71     30.46 o 
  -8  -3   2       14.56        9.13     25.44 o 
  -7  -3   2       33.10       66.34     24.49 o 
  -6  -3   2      359.91      394.48     22.28 o 
  -5  -3   2      263.05      275.80     18.03 o 
  -4  -3   2     1041.45     1152.68     23.99 o 
  -3  -3   2     4326.38     4402.39     36.56 o 
  -2  -3   2      114.93      112.55     15.91 o 
  -1  -3   2      603.61      641.29     15.69 o 
   0  -3   2     9020.26    11016.50    110.56 o 
   1  -3   2        1.68       11.61     10.31 o 
   2  -3   2      245.64      292.01     51.19 o 
   3  -3   2     1771.91     1642.80     34.75 o 
   4  -3   2      119.42      127.88     13.66 o 
   5  -3   2      347.54      427.92     21.03 o 
   6  -3   2      795.02      784.58     42.49 o 
   7  -3   2       21.37       29.03     16.59 o 
   8  -3   2       77.80       81.88     26.42 o 
   9  -3   2      123.69      166.21     31.04 o 
  -9  -2   2       79.75      114.60     30.97 o 
  -8  -2   2      401.97      498.17     41.68 o 
  -7  -2   2       83.51      126.60     19.01 o 
  -6  -2   2     1377.95     1317.12     30.79 o 
  -5  -2   2      320.68      321.36     19.18 o 
  -4  -2   2       36.11       30.56     11.88 o 
  -3  -2   2     2493.34     2245.08     33.39 o 
  -2  -2   2      113.68      118.98     13.59 o 
  -1  -2   2     5905.34     6274.11     64.68 o 
   0  -2   2     6871.25     9809.01     79.74 o 
   1  -2   2     2514.59     2812.08    106.51 o 
   2  -2   2     1369.43     1307.09     40.26 o 
   3  -2   2     1541.71     1562.60     53.48 o 
   4  -2   2      123.85      130.78     14.34 o 
   5  -2   2       32.45       20.91     11.97 o 
   6  -2   2        1.34       14.23     19.88 o 
   7  -2   2      146.16      182.63     21.24 o 
   8  -2   2       47.40       60.91     22.81 o 
   9  -2   2      100.29      142.90     40.95 o 
  -9  -1   2        6.59        5.36     26.44 o 
  -8  -1   2      481.99      500.39     30.35 o 
  -7  -1   2      231.09      258.29     22.97 o 
  -6  -1   2     1153.14     1068.10     29.13 o 
  -5  -1   2      890.57      861.15     24.22 o 
  -4  -1   2      411.08      451.42     19.20 o 
  -3  -1   2     1521.43     1625.43     40.79 o 
  -1  -1   2    16385.08    15861.29     78.79 o 
   0  -1   2      414.28      527.65      8.36 o 
   1  -1   2    30126.34    31585.88    134.05 o 
   2  -1   2      101.28      129.12      9.96 o 
   3  -1   2      137.84      149.88     12.45 o 
   4  -1   2      868.92      955.57     30.13 o 
   5  -1   2      150.31      153.92     15.98 o 
   6  -1   2      101.52      124.45     17.56 o 
   7  -1   2      118.90      169.19     21.56 o 
   8  -1   2        4.35        9.53     18.01 o 
   9  -1   2       17.13       31.26     26.25 o 
  -9   0   2       40.85      121.02     31.08 o 
  -8   0   2      282.55      261.09     25.51 o 
  -7   0   2      401.41      482.17     27.13 o 
  -6   0   2       13.27        9.84     13.77 o 
  -5   0   2      103.87      105.49     14.66 o 
  -4   0   2      642.52      678.12     21.21 o 
  -3   0   2      208.76      338.05     14.58 o 
  -2   0   2     1657.68     2182.89     30.37 o 
  -1   0   2      111.28       81.11      7.15 o 
   0   0   2     5665.19     7460.16    153.32 o 
   1   0   2       31.06       23.98      6.11 o 
   2   0   2     4407.40     4520.05     33.68 o 
   3   0   2       53.35       82.68     10.56 o 
   4   0   2      980.53      822.88     22.68 o 
   5   0   2      217.65      234.99     18.04 o 
   6   0   2        5.18        2.09     13.07 o 
   7   0   2      356.01      375.06     29.51 o 
   8   0   2        0.26        2.99     17.94 o 
   9   0   2        3.69       -6.52     25.63 o 
  -9   1   2       25.05       26.81     26.25 o 
  -8   1   2        4.63        7.95     18.11 o 
  -7   1   2      599.65      660.32     29.60 o 
  -6   1   2       62.01       75.45     15.96 o 
  -5   1   2      375.45      415.02     20.55 o 
  -4   1   2     1101.67      986.04     24.32 o 
  -3   1   2      190.78      148.90     12.28 o 
  -2   1   2     5923.69     6092.04    102.32 o 
  -1   1   2       22.20       12.40      4.50 o 
   0   1   2     5126.80     6859.59     99.55 o 
   1   1   2      119.15      106.58      7.68 o 
   2   1   2     3327.73     3501.59     94.07 o 
   3   1   2      373.12      412.58     15.26 o 
   4   1   2      542.29      485.54     18.97 o 
   5   1   2       14.79       31.09     11.96 o 
   6   1   2        0.03       -2.39     17.63 o 
   7   1   2      293.69      335.08     24.58 o 
   8   1   2      405.31      381.26     37.08 o 
   9   1   2        6.45       13.80     26.43 o 
  -9   2   2        2.89       31.43     20.41 o 
  -8   2   2       23.40       10.65     18.35 o 
  -7   2   2      185.03      183.00     22.16 o 
  -6   2   2        1.34       12.10     13.82 o 
  -5   2   2       55.67       59.59     13.25 o 
  -4   2   2     2090.83     1903.01     31.33 o 
  -3   2   2      575.04      513.09     17.22 o 
  -2   2   2      120.87      213.11     15.72 o 
  -1   2   2    24625.00    25832.66    225.22 o 
   0   2   2      450.00      554.48     18.90 o 
   1   2   2    13121.11    13971.77    252.87 o 
   2   2   2       10.65      100.77     18.27 o 
   3   2   2     1292.53     1509.28     21.79 o 
   4   2   2      594.13      637.82     19.70 o 
   5   2   2      907.50      860.67     30.83 o 
   6   2   2     1160.65     1089.78     28.74 o 
   7   2   2       34.75       35.00     16.54 o 
   8   2   2      487.19      530.65     41.43 o 
   9   2   2        2.28       22.00     26.76 o 
  -9   3   2        2.96        3.87     19.54 o 
  -8   3   2       51.63       61.56     24.96 o 
  -7   3   2       12.39       53.57     29.46 o 
  -6   3   2       66.50       49.93     15.70 o 
  -5   3   2        0.81        1.86     11.90 o 
  -4   3   2       12.68       17.26     14.79 o 
  -3   3   2      745.00      859.14     31.33 o 
  -2   3   2     1986.06     1949.62     28.13 o 
  -1   3   2     3145.19     3257.03     65.86 o 
   0   3   2    11035.51    12844.39    114.39 o 
   1   3   2     4880.58     5582.30     59.77 o 
   2   3   2      190.13      151.92     14.58 o 
   3   3   2     2390.49     2153.35     35.82 o 
   4   3   2       13.68        3.13      9.46 o 
   5   3   2      551.98      550.89     19.80 o 
   6   3   2     1515.70     1456.03     53.14 o 
   7   3   2      252.23      301.10     31.86 o 
   8   3   2      249.27      262.07     34.31 o 
   9   3   2       17.93       47.29     28.52 o 
  -9   4   2      172.78      199.81     26.28 o 
  -8   4   2       38.25       13.73     17.77 o 
  -7   4   2        2.79        6.50     16.03 o 
  -6   4   2      254.93      260.73     21.71 o 
  -5   4   2      205.27      226.36     18.63 o 
  -4   4   2       82.68      122.45     14.49 o 
  -3   4   2      840.38      799.78     21.44 o 
  -2   4   2      190.82      280.50     22.98 o 
  -1   4   2        1.99       11.72      7.85 o 
   0   4   2     8475.84    10990.68     64.21 o 
   1   4   2      660.68      693.77     15.22 o 
   2   4   2       96.30      136.12     21.51 o 
   3   4   2     3255.38     3640.38     48.12 o 
   4   4   2     1150.61     1179.45     51.71 o 
   5   4   2      429.50      396.61     16.06 o 
   6   4   2      209.85      218.04     26.03 o 
   7   4   2      417.39      515.77     38.75 o 
   8   4   2       12.46       33.75     27.05 o 
   9   4   2       52.54       71.24     31.18 o 
  -8   5   2       37.26       37.76     19.27 o 
  -7   5   2        0.03       25.25     17.34 o 
  -6   5   2        1.52       -4.35     14.66 o 
  -5   5   2      175.75      255.85     20.95 o 
  -4   5   2      797.54      686.12     22.24 o 
  -3   5   2       39.53       57.34     14.17 o 
  -2   5   2      693.85      709.34     19.37 o 
  -1   5   2      872.01      967.60     23.27 o 
   0   5   2     2856.71     3439.94     36.73 o 
   1   5   2      893.93      914.44     18.62 o 
   2   5   2     2665.83     2476.49     54.78 o 
   3   5   2      338.94      411.63     23.63 o 
   4   5   2     1243.50     1080.43     34.58 o 
   5   5   2       26.83       11.84     16.23 o 
   6   5   2       56.71       26.50     19.27 o 
   7   5   2       49.64       52.44     24.57 o 
   8   5   2      290.89      292.02     53.03 o 
   9   5   2        4.41       -0.58     26.10 o 
  -8   6   2       19.02        6.77     23.45 o 
  -7   6   2       31.69       53.43     18.10 o 
  -6   6   2      249.64      285.91     23.04 o 
  -5   6   2        1.43        9.19     13.74 o 
  -4   6   2     3034.34     2832.18     76.85 o 
  -3   6   2      129.47      151.72     18.34 o 
  -2   6   2       47.13       27.71     11.83 o 
  -1   6   2        4.25        5.97      9.85 o 
   0   6   2      598.68      726.75     19.13 o 
   1   6   2       71.75       55.07     12.54 o 
   2   6   2      308.81      348.74     15.11 o 
   3   6   2      211.94      266.92     23.93 o 
   4   6   2     1216.32     1166.83     35.42 o 
   5   6   2      137.39      119.64     21.04 o 
   6   6   2       79.54       90.14     46.70 o 
   7   6   2      396.47      380.37     36.14 o 
   8   6   2      102.05      160.38     31.84 o 
   9   6   2       43.17       29.53     29.04 o 
  -8   7   2        1.26       14.24     25.58 o 
  -7   7   2        0.34       -0.48     21.68 o 
  -6   7   2       12.85        4.61     16.71 o 
  -5   7   2      207.70      203.20     20.43 o 
  -4   7   2     1617.32     1683.15     33.68 o 
  -3   7   2       12.26        9.31     11.53 o 
  -2   7   2       85.01      113.44     14.15 o 
  -1   7   2      195.87      246.20     17.19 o 
   0   7   2     1576.91     2004.68     31.15 o 
   1   7   2       59.52       52.10     12.53 o 
   2   7   2        2.59        3.71     10.08 o 
   3   7   2      155.03      199.57     29.17 o 
   4   7   2       14.25       23.92     17.02 o 
   5   7   2      136.23      195.46     24.58 o 
   6   7   2      995.96      853.86     40.11 o 
   7   7   2        0.23       17.44     24.01 o 
   8   7   2       50.57       36.22     27.14 o 
   9   7   2       28.16       38.98     29.79 o 
  -7   8   2      135.15      175.31     46.85 o 
  -6   8   2       15.04        8.76     22.69 o 
  -5   8   2      121.08      138.65     19.37 o 
  -4   8   2       96.28       69.99     19.09 o 
  -3   8   2       56.25       41.16     13.80 o 
  -2   8   2      257.46      276.86     24.49 o 
  -1   8   2        0.56        5.41     10.71 o 
   0   8   2     1716.10     1973.49     32.60 o 
   1   8   2      536.66      567.99     20.96 o 
   2   8   2      133.20      145.63     14.33 o 
   3   8   2       82.58       58.44     10.82 o 
   4   8   2     2266.76     2194.83     49.06 o 
   5   8   2        6.62        3.18     18.12 o 
   6   8   2      196.76      199.24     29.58 o 
   7   8   2       66.71       73.35     27.60 o 
   8   8   2       69.47       69.13     28.85 o 
   9   8   2        0.61       11.54     29.45 o 
  -7   9   2        4.05       27.11     25.47 o 
  -6   9   2      234.16      220.28     31.45 o 
  -5   9   2       78.42       77.05     24.45 o 
  -4   9   2        9.99       10.05     14.54 o 
  -3   9   2      135.04      110.06     16.51 o 
  -2   9   2     3157.79     3106.98     54.66 o 
  -1   9   2     1079.73     1089.99     49.14 o 
   0   9   2       32.82       74.10     14.09 o 
   1   9   2      273.76      306.96     19.39 o 
   2   9   2      300.98      358.94     20.61 o 
   3   9   2        6.03        1.03     10.02 o 
   4   9   2      203.80      253.01     35.50 o 
   5   9   2       23.31       22.73     21.04 o 
   6   9   2      106.26      115.88     27.50 o 
   7   9   2       82.46       99.80     29.37 o 
   8   9   2        5.12        6.72     26.39 o 
  -6  10   2       28.83       19.93     24.63 o 
  -5  10   2       11.56       36.13     27.55 o 
  -4  10   2       63.12      104.51     26.22 o 
  -3  10   2      267.33      297.86     32.91 o 
  -1  10   2     1162.16     1110.27     29.80 o 
   0  10   2      218.24      233.56     22.99 o 
   1  10   2       39.49       53.02     14.01 o 
   2  10   2     1814.44     2119.38     85.43 o 
   3  10   2      611.56      595.10     22.56 o 
   4  10   2       74.01       86.82     23.52 o 
   5  10   2      138.14      177.70     29.02 o 
   6  10   2      154.32      182.39     30.72 o 
   7  10   2        7.46       13.53     25.12 o 
   8  10   2       23.71       37.51     59.52 o 
  -5  11   2        0.00        4.27     23.33 o 
  -4  11   2       75.58       80.42     47.44 o 
  -3  11   2        0.47        8.22     21.64 o 
  -2  11   2       57.78       74.77     17.46 o 
  -1  11   2      343.69      311.76     43.61 o 
   0  11   2      640.74      757.16     27.59 o 
   1  11   2      164.04      172.90     19.57 o 
   2  11   2     1534.41     1556.85     63.54 o 
   3  11   2        5.69       14.50     20.31 o 
   4  11   2       88.00       50.09     23.33 o 
   5  11   2        0.04       10.44     23.29 o 
   6  11   2       10.80       20.81     25.21 o 
   7  11   2        5.56      101.94     43.61 o 
  -5  12   2      116.68       92.51     30.20 o 
  -4  12   2      163.17      193.05     31.84 o 
  -3  12   2        8.62       25.38     24.48 o 
  -2  12   2       27.56        1.20     25.78 o 
  -1  12   2       64.20       58.19     17.93 o 
   0  12   2      114.23       64.64     17.90 o 
   1  12   2      185.24      174.86     26.87 o 
   2  12   2       69.10       79.64     17.90 o 
   3  12   2       66.63       17.19     26.52 o 
   4  12   2      305.97      321.58     37.12 o 
   5  12   2        9.58       26.07     25.39 o 
   6  12   2      180.49      207.24     33.29 o 
   7  12   2       95.40       98.46     32.10 o 
  -4  13   2       22.78       40.27     26.97 o 
  -3  13   2       95.06       98.89     28.64 o 
  -2  13   2      164.35      130.22     28.65 o 
  -1  13   2        4.58        9.01     22.87 o 
   0  13   2      802.07      874.88     32.74 o 
   1  13   2        0.08       -4.40     16.56 o 
   2  13   2        0.04        3.28     25.04 o 
   3  13   2       28.96       20.26     24.05 o 
   4  13   2       74.90       97.23     27.71 o 
   5  13   2      134.93      115.74     29.26 o 
   6  13   2       61.41       59.57     30.31 o 
  -3  14   2      123.92      145.57     32.43 o 
  -2  14   2      145.16      149.10     31.77 o 
  -1  14   2        3.25      -11.90     22.40 o 
   0  14   2      241.81      344.02     35.60 o 
   1  14   2      129.86      130.05     21.61 o 
   2  14   2      262.12      234.02     33.29 o 
   3  14   2       10.53        7.67     24.47 o 
   4  14   2        3.20      -15.53     22.95 o 
   5  14   2        0.08      -28.31     24.63 o 
  -1  15   2       12.89       19.05     26.93 o 
   0  15   2       37.01       45.07     26.54 o 
   1  15   2        0.50       13.85     38.60 o 
   2  15   2       88.63      101.37     50.24 o 
   3  15   2        1.25       -1.28     24.78 o 
  -2 -14   3        9.26       34.18     45.08 o 
  -1 -14   3        0.38       -6.84     23.73 o 
   0 -14   3      101.17       97.52     31.26 o 
  -5 -13   3        0.63       -5.85     30.05 o 
  -4 -13   3       21.16       22.72     27.55 o 
  -3 -13   3      134.99      150.78     31.21 o 
  -2 -13   3       88.08       87.80     45.37 o 
  -1 -13   3      553.38      490.57     54.80 o 
   0 -13   3       57.68       61.92     26.63 o 
   1 -13   3       19.34       40.10     26.24 o 
   2 -13   3       90.09       92.50     30.03 o 
  -6 -12   3        0.62      -19.95     27.23 o 
  -5 -12   3        6.67       17.03     26.44 o 
  -4 -12   3       77.41       81.77     28.32 o 
  -3 -12   3      237.14      192.34     33.15 o 
  -2 -12   3       27.63       27.51     17.82 o 
  -1 -12   3      656.49      602.03     41.91 o 
   0 -12   3        0.89       18.73     23.13 o 
   1 -12   3        8.74        1.89     23.63 o 
   2 -12   3       34.04       21.59     24.84 o 
   3 -12   3      177.76      136.03     31.98 o 
  -6 -11   3        0.14      -20.65     24.86 o 
  -5 -11   3       36.60       46.61     27.77 o 
  -4 -11   3       71.54       23.14     24.91 o 
  -3 -11   3       49.40       53.43     31.53 o 
  -2 -11   3        1.26        9.57     15.46 o 
  -1 -11   3        9.70       11.02     21.46 o 
   0 -11   3       86.44       61.06     24.14 o 
   1 -11   3       21.86       12.46     23.28 o 
   2 -11   3      109.92      101.18     27.99 o 
   3 -11   3        3.96       -0.57     23.57 o 
   4 -11   3      115.81      172.36     45.08 o 
  -7 -10   3       23.91       49.38     29.18 o 
  -6 -10   3       50.69       55.10     28.13 o 
  -5 -10   3      225.54      183.93     30.40 o 
  -4 -10   3      491.26      528.98     50.97 o 
  -3 -10   3       24.67       20.63     15.11 o 
  -2 -10   3        5.29       -3.00     14.36 o 
  -1 -10   3      244.16      236.08     21.65 o 
   0 -10   3      286.59      276.51     31.00 o 
   1 -10   3     1623.17     1469.18     59.52 o 
   2 -10   3      105.49       88.88     25.63 o 
   3 -10   3       15.29       18.52     23.87 o 
   4 -10   3       21.49        9.21     24.07 o 
   5 -10   3       42.48       28.29     26.46 o 
  -8  -9   3        3.52        9.78     27.35 o 
  -7  -9   3      206.92      193.39     33.72 o 
  -6  -9   3      105.61      105.03     28.37 o 
  -5  -9   3      322.87      292.04     33.11 o 
  -4  -9   3      321.70      286.66     30.52 o 
  -3  -9   3       31.62       32.08     14.33 o 
  -2  -9   3      183.94      172.97     18.41 o 
  -1  -9   3      143.35      132.01     20.14 o 
   0  -9   3     1289.12     1286.87     30.02 o 
   1  -9   3      892.50      736.06     37.17 o 
   2  -9   3      102.18       78.99     23.85 o 
   3  -9   3       44.22       47.21     23.93 o 
   4  -9   3        2.13       -4.39     21.96 o 
   5  -9   3        0.25        1.96     23.38 o 
   6  -9   3       20.63      -19.41     24.24 o 
  -8  -8   3        0.23        7.74     26.95 o 
  -7  -8   3       46.58       51.01     27.73 o 
  -6  -8   3      140.75      112.63     28.19 o 
  -5  -8   3       84.60       67.56     24.47 o 
  -4  -8   3      228.80      249.05     19.66 o 
  -3  -8   3       39.00       46.48     13.53 o 
  -2  -8   3      393.16      380.26     21.78 o 
  -1  -8   3       10.44       10.95     11.73 o 
   0  -8   3      264.52      248.04     17.86 o 
   1  -8   3       69.32       55.89     12.54 o 
   2  -8   3        1.64        9.05     20.48 o 
   3  -8   3      152.24      141.67     37.27 o 
   4  -8   3      130.07      120.18     26.63 o 
   5  -8   3      440.59      391.07     80.73 o 
   6  -8   3        0.15        4.48     29.91 o 
  -8  -7   3        6.97        3.83     31.53 o 
  -7  -7   3       34.34       35.08     25.30 o 
  -6  -7   3       39.11       34.33     23.79 o 
  -5  -7   3       69.49       79.11     22.60 o 
  -4  -7   3       22.43       54.11     12.87 o 
  -3  -7   3     2866.35     2692.47    112.63 o 
  -2  -7   3      468.09      428.04     20.25 o 
  -1  -7   3       27.66       15.26     11.05 o 
   0  -7   3       47.66       42.38     11.22 o 
   1  -7   3       80.30       85.97     11.84 o 
   2  -7   3       48.41       79.21     19.68 o 
   3  -7   3     1394.02     1180.56     41.82 o 
   4  -7   3        7.37        5.93     20.00 o 
   5  -7   3      190.77      190.00     29.95 o 
   6  -7   3       32.05       44.03     24.56 o 
   7  -7   3        6.13        6.64     24.14 o 
  -9  -6   3       42.20       24.03     29.76 o 
  -8  -6   3       86.22       81.32     29.11 o 
  -7  -6   3        5.61        6.90     22.47 o 
  -6  -6   3      431.08      383.73     34.52 o 
  -5  -6   3      745.68      624.52     21.50 o 
  -4  -6   3      379.43      370.46     28.49 o 
  -3  -6   3      748.46      669.77     21.98 o 
  -2  -6   3      731.50      710.56     21.78 o 
  -1  -6   3       22.17       37.62     12.20 o 
   0  -6   3     1063.60     1055.34     23.76 o 
   1  -6   3      502.79      399.21     15.33 o 
   2  -6   3      350.55      334.77     26.53 o 
   3  -6   3     1028.75      986.12     37.33 o 
   4  -6   3      345.40      344.02     30.41 o 
   5  -6   3       89.47       83.60     23.85 o 
   6  -6   3        8.36        2.03     21.94 o 
   7  -6   3       31.46       27.98     25.00 o 
  -9  -5   3       19.70      -11.55     33.88 o 
  -8  -5   3      249.87      228.29     33.96 o 
  -7  -5   3      223.45      237.39     31.62 o 
  -6  -5   3      582.34      547.54     63.94 o 
  -5  -5   3      159.16      174.33     18.29 o 
  -4  -5   3      369.67      330.06     17.86 o 
  -3  -5   3        0.24        3.19     10.24 o 
  -2  -5   3     2673.52     2607.07     42.96 o 
  -1  -5   3      464.92      611.57     42.53 o 
   0  -5   3      687.28      780.21     19.77 o 
   1  -5   3     3646.01     3206.19     54.71 o 
   2  -5   3      276.67      270.78     35.36 o 
   3  -5   3      790.16      726.90     31.48 o 
   4  -5   3     1472.20     1305.00     31.75 o 
   5  -5   3      153.97      120.46     23.43 o 
   6  -5   3       84.90       51.83     23.65 o 
   7  -5   3       17.03       26.52     23.96 o 
   8  -5   3       20.04       13.34     24.94 o 
  -9  -4   3       48.60       56.91     30.16 o 
  -8  -4   3      195.68      242.36     34.10 o 
  -7  -4   3      819.05      829.30     41.48 o 
  -6  -4   3       13.56       72.57     14.97 o 
  -5  -4   3     1526.21     1388.66     31.88 o 
  -4  -4   3      573.93      488.83     18.77 o 
  -3  -4   3        1.22       13.14     10.66 o 
  -2  -4   3       81.34       97.84     11.47 o 
  -1  -4   3     1595.80     1523.57     42.36 o 
   0  -4   3     1103.66     1149.18     24.54 o 
   1  -4   3     3488.25     3184.87     45.48 o 
   3  -4   3       61.07       83.06     18.16 o 
   4  -4   3        6.80       31.17     10.57 o 
   5  -4   3       48.98       71.60     13.79 o 
   6  -4   3       15.85       15.91     20.81 o 
   7  -4   3        8.96        4.65     22.25 o 
   8  -4   3        1.68       28.78     24.79 o 
  -9  -3   3       34.49       42.96     28.34 o 
  -8  -3   3       29.01       34.08     26.76 o 
  -7  -3   3      541.74      562.32     38.30 o 
  -6  -3   3       30.27       54.36     14.58 o 
  -5  -3   3      164.55      173.54     15.78 o 
  -4  -3   3      772.61      783.85     27.75 o 
  -1  -3   3      392.16      446.08     14.78 o 
   0  -3   3      219.93      287.83     12.40 o 
   1  -3   3      116.04      129.38     17.97 o 
   2  -3   3       28.46       44.58     13.22 o 
   3  -3   3        0.25        3.01      9.04 o 
   4  -3   3      973.77      855.15     21.90 o 
   5  -3   3     2516.05     2283.12     53.19 o 
   6  -3   3      403.38      434.90     24.09 o 
   7  -3   3       16.14       28.52     22.44 o 
   8  -3   3       38.25       23.67     23.32 o 
  -9  -2   3       25.37       56.33     28.40 o 
  -8  -2   3       12.21       18.33     30.05 o 
  -7  -2   3       25.50       38.76     16.86 o 
  -6  -2   3      325.19      366.25     22.74 o 
  -5  -2   3       34.10       51.52     12.80 o 
  -4  -2   3     1949.04     1971.21     30.63 o 
  -3  -2   3     2305.71     2113.79     27.46 o 
  -2  -2   3      840.37     1351.21     39.48 o 
  -1  -2   3      916.11      814.91     23.25 o 
   0  -2   3        1.24       11.54      6.89 o 
   1  -2   3     1351.76     1342.42     51.41 o 
   2  -2   3     8934.56     8340.21     35.58 o 
   3  -2   3     8550.03     7692.46     65.68 o 
   4  -2   3      144.27      108.53     15.50 o 
   5  -2   3      162.95      218.92     27.85 o 
   6  -2   3      571.78      548.19     25.57 o 
   7  -2   3       12.25       40.61     19.55 o 
   8  -2   3        0.38       19.15     31.23 o 
   9  -2   3       11.80        9.20     25.17 o 
  -9  -1   3       33.47       46.99     27.18 o 
  -8  -1   3        1.86       17.64     17.34 o 
  -7  -1   3      137.41      141.16     19.97 o 
  -6  -1   3       74.45       81.57     15.94 o 
  -5  -1   3      720.03      681.85     23.25 o 
  -4  -1   3     1563.76     1323.25     26.59 o 
  -3  -1   3     1616.22     1333.94     22.70 o 
  -2  -1   3     2140.85     2018.32     53.11 o 
  -1  -1   3     1678.39     1462.57     76.25 o 
   0  -1   3     1217.62     1218.80     30.10 o 
   1  -1   3     3532.68     3481.74     58.69 o 
   2  -1   3    11889.19    11551.70    107.19 o 
   3  -1   3     1714.54     1439.04     37.30 o 
   4  -1   3     1094.97     1043.35     29.25 o 
   5  -1   3      934.47      867.84     25.78 o 
   6  -1   3     1919.39     1775.37     38.03 o 
   7  -1   3      364.56      436.07     27.58 o 
   8  -1   3        2.92       -7.59     17.36 o 
   9  -1   3       18.77        1.77     38.30 o 
  -9   0   3       22.55       10.65     25.89 o 
  -8   0   3        0.02      -10.41     16.99 o 
  -7   0   3       46.14       79.91     18.18 o 
  -6   0   3      301.12      265.16     20.90 o 
  -5   0   3      107.06      149.50     15.92 o 
  -4   0   3      251.33      213.07     16.19 o 
  -3   0   3      981.64      744.16     20.23 o 
  -2   0   3      111.38       59.52      8.65 o 
  -1   0   3     4342.80     4182.70     71.74 o 
   0   0   3      422.71      416.57     18.55 o 
   1   0   3     5979.97     5454.75    154.41 o 
   2   0   3     2854.87     2787.46    101.97 o 
   4   0   3      778.89      652.80     22.11 o 
   5   0   3       80.28       91.90     14.34 o 
   6   0   3      448.78      436.39     23.91 o 
   7   0   3      447.52      490.11     27.31 o 
   8   0   3      200.61      216.61     24.78 o 
   9   0   3       43.61       58.73     26.93 o 
  -9   1   3       74.14      122.22     23.89 o 
  -8   1   3        5.06       -7.86     17.18 o 
  -7   1   3      172.73      195.65     22.34 o 
  -6   1   3      681.80      619.01     25.61 o 
  -5   1   3      120.38      123.87     15.38 o 
  -4   1   3     1386.96     1310.23     27.26 o 
  -3   1   3      948.26     1128.71     29.64 o 
  -2   1   3      704.85      501.26     29.49 o 
  -1   1   3    10355.38     8750.28    154.10 o 
   0   1   3       54.72       47.84      5.39 o 
   1   1   3     8213.94     7427.08    194.42 o 
   2   1   3       79.23       87.69     11.22 o 
   3   1   3     1590.78     1578.40     23.73 o 
   4   1   3     1055.81     1093.17     37.66 o 
   5   1   3      614.55      560.60     21.93 o 
   6   1   3     1239.94     1103.36     49.95 o 
   7   1   3       62.64       45.58     17.15 o 
   8   1   3       17.35       21.18     23.87 o 
   9   1   3        1.08       14.39     26.61 o 
  -9   2   3       36.78       18.49     19.62 o 
  -8   2   3       28.43       43.87     19.74 o 
  -7   2   3      310.78      336.09     26.03 o 
  -6   2   3     1262.75     1155.36     31.06 o 
  -5   2   3      560.34      536.57     21.78 o 
  -4   2   3      178.15      158.04     15.67 o 
  -3   2   3       21.51       68.13     10.48 o 
  -2   2   3     7055.20     6077.08     49.56 o 
  -1   2   3     3213.05     2814.75     52.38 o 
   0   2   3      808.25      735.33     19.43 o 
   1   2   3     3037.73     2652.14     50.58 o 
   2   2   3      262.90      273.34     27.69 o 
   3   2   3      393.51      337.46     20.26 o 
   4   2   3      563.44      483.99     29.47 o 
   5   2   3      619.50      609.93     22.12 o 
   6   2   3      391.20      388.46     23.10 o 
   7   2   3       15.09       43.64     16.17 o 
   8   2   3       78.64      116.17     28.94 o 
   9   2   3       93.98      100.90     46.85 o 
  -9   3   3        0.53       11.76     20.04 o 
  -8   3   3        1.27       -5.04     23.11 o 
  -7   3   3       33.13       92.38     19.23 o 
  -6   3   3     2186.79     1978.89     38.78 o 
  -5   3   3      183.57      214.58     17.77 o 
  -4   3   3      110.96      141.21     21.80 o 
  -3   3   3     5838.53     5182.17     70.61 o 
  -2   3   3    10768.65     9853.15    101.36 o 
  -1   3   3     3004.36     2865.06     47.92 o 
   0   3   3      685.86      533.83     13.08 o 
   1   3   3       10.32       71.53     14.85 o 
   2   3   3     1705.68     1728.58    194.58 o 
   3   3   3     4756.66     4309.76     91.34 o 
   4   3   3     1898.43     1701.24     26.67 o 
   5   3   3      272.39      248.90     16.87 o 
   6   3   3       63.72       76.40     14.49 o 
   7   3   3      308.70      332.42     33.42 o 
   8   3   3        4.55       -6.07     23.85 o 
   9   3   3        0.02        3.12     26.25 o 
  -9   4   3        7.30       10.12     24.14 o 
  -8   4   3       56.20       73.32     20.59 o 
  -7   4   3       16.85       27.33     16.96 o 
  -6   4   3      713.44      679.55     27.26 o 
  -5   4   3     1624.11     1488.66     31.89 o 
  -4   4   3      610.99      543.52     20.80 o 
  -3   4   3     1582.53     1409.11     45.11 o 
  -2   4   3     3258.13     3189.84     45.81 o 
  -1   4   3        0.81       17.67      7.97 o 
   0   4   3     1217.44     1213.46     44.27 o 
   1   4   3     1188.05     1189.69     18.63 o 
   3   4   3      707.72      631.70     50.38 o 
   4   4   3      976.71      956.22     33.00 o 
   5   4   3       14.35       29.10      9.52 o 
   6   4   3       91.59       78.26     21.11 o 
   7   4   3      123.20      112.60     25.93 o 
   8   4   3      268.67      329.84     36.91 o 
   9   4   3        1.41        6.99     27.77 o 
  -8   5   3       31.55       32.22     19.33 o 
  -7   5   3        5.08        6.80     17.09 o 
  -6   5   3        8.42       17.35     14.98 o 
  -5   5   3      877.64      839.19     26.85 o 
  -4   5   3      207.83      245.80     17.55 o 
  -3   5   3      202.10      207.45     15.88 o 
  -2   5   3      142.66       97.16     11.78 o 
  -1   5   3      496.56      490.91     18.67 o 
   0   5   3      320.79      289.78     17.26 o 
   1   5   3      219.75      168.51     11.95 o 
   2   5   3     1301.20     1486.06     20.66 o 
   3   5   3      157.99      245.58     29.76 o 
   4   5   3      764.65      625.88     47.88 o 
   5   5   3      951.15      881.10     34.05 o 
   6   5   3       59.28      101.28     23.02 o 
   7   5   3      624.40      525.62     38.65 o 
   8   5   3       68.28      114.40     29.26 o 
   9   5   3       74.22       76.51     30.72 o 
  -8   6   3       11.76        8.25     33.59 o 
  -7   6   3        5.68        6.17     16.37 o 
  -6   6   3        5.25        7.36     15.56 o 
  -5   6   3      365.06      372.68     21.94 o 
  -4   6   3     1373.91     1230.57     28.93 o 
  -3   6   3       96.47       54.15     12.00 o 
  -1   6   3     6540.08     5744.58     45.59 o 
   0   6   3      874.76      859.03     21.77 o 
   1   6   3      808.16      970.85     21.15 o 
   2   6   3      766.03      648.70     17.22 o 
   3   6   3       20.67       11.93     17.53 o 
   4   6   3      359.85      312.65     25.62 o 
   5   6   3      738.19      711.12     32.60 o 
   6   6   3      411.13      393.57     32.50 o 
   7   6   3      425.29      382.66     59.96 o 
   8   6   3      157.68      116.46     30.82 o 
   9   6   3        6.11       40.99     55.24 o 
  -8   7   3        9.18       20.92     37.12 o 
  -7   7   3       81.01       78.39     25.05 o 
  -6   7   3        3.02       -8.00     15.19 o 
  -5   7   3       18.58       22.89     15.27 o 
  -4   7   3      344.15      334.75     21.27 o 
  -3   7   3     2559.80     2494.47     52.80 o 
  -2   7   3     1176.14     1122.92     33.60 o 
  -1   7   3      526.04      466.26     20.20 o 
   0   7   3      488.73      466.84     20.34 o 
   1   7   3       29.47       90.23     13.18 o 
   2   7   3     2820.03     2611.25     31.17 o 
   3   7   3      205.56      174.17     34.18 o 
   4   7   3     1028.66      903.10     33.75 o 
   5   7   3      418.13      388.73     30.72 o 
   6   7   3      638.19      616.09     62.61 o 
   7   7   3      105.57       95.44     27.35 o 
   8   7   3       83.26       44.04     27.14 o 
   9   7   3       75.91       28.04     29.48 o 
  -7   8   3       23.79       50.93     24.96 o 
  -6   8   3        1.46        0.05     15.52 o 
  -5   8   3        6.74       33.01     15.80 o 
  -4   8   3        2.07        0.01     13.09 o 
  -3   8   3      314.30      291.56     20.14 o 
  -2   8   3       26.94       70.84     18.27 o 
  -1   8   3      265.25      223.78     17.12 o 
   0   8   3      228.98      246.91     17.57 o 
   1   8   3      395.96      364.07     23.79 o 
   2   8   3      301.34      339.61     22.20 o 
   3   8   3     2051.97     1985.23     26.43 o 
   4   8   3       80.64       75.11     19.36 o 
   5   8   3      215.35      191.11     26.03 o 
   6   8   3      111.63       98.76     25.50 o 
   7   8   3       17.76       11.95     24.75 o 
   8   8   3      112.15      104.76     31.14 o 
   9   8   3       42.69       55.68     31.25 o 
  -7   9   3       30.08      -13.85     36.24 o 
  -6   9   3        0.07       -7.88     21.02 o 
  -5   9   3      626.32      579.01     27.77 o 
  -4   9   3      182.54      203.97     20.61 o 
  -3   9   3      502.27      428.03     22.69 o 
  -2   9   3       17.65       69.34     17.91 o 
  -1   9   3      153.56      148.25     19.16 o 
   0   9   3      136.75      132.73     15.70 o 
   1   9   3      154.23      141.96     15.33 o 
   2   9   3      908.74      812.96     28.00 o 
   3   9   3      753.90      663.76     20.68 o 
   4   9   3      342.24      259.80     27.50 o 
   5   9   3        6.47       10.36     21.04 o 
   6   9   3       69.98       54.24     24.84 o 
   7   9   3       35.62       -6.27     24.37 o 
   8   9   3        3.26       -0.07     25.30 o 
  -6  10   3        2.82      -10.54     22.55 o 
  -5  10   3      164.77      167.83     28.94 o 
  -4  10   3       66.36       52.79     17.23 o 
  -3  10   3        2.50       -3.69     14.52 o 
  -2  10   3      673.36      613.37     33.00 o 
  -1  10   3       30.28       27.86     16.49 o 
   0  10   3      787.59      706.03     25.24 o 
   1  10   3        1.96        7.09     12.62 o 
   2  10   3      731.08      572.71     37.83 o 
   3  10   3       26.29       33.56     12.09 o 
   4  10   3       19.65       19.23     20.08 o 
   5  10   3      444.98      388.76     35.21 o 
   6  10   3       28.22       19.72     23.28 o 
   7  10   3       87.32      127.88     30.40 o 
   8  10   3       33.03       63.16     28.43 o 
  -6  11   3       82.36       87.21     44.20 o 
  -5  11   3       63.87       87.22     27.24 o 
  -4  11   3        7.77       24.32     22.91 o 
  -3  11   3        0.29       -3.82     15.33 o 
  -2  11   3       25.89       29.68     15.84 o 
  -1  11   3     1059.65      834.22     29.69 o 
   0  11   3      254.55      223.57     30.20 o 
   1  11   3      634.41      560.54     36.07 o 
   2  11   3       86.70      107.41     16.20 o 
   3  11   3       17.68       17.47     20.72 o 
   4  11   3      680.88      528.62     38.43 o 
   5  11   3      452.69      368.78     49.65 o 
   6  11   3      120.22      150.31     31.03 o 
   7  11   3      309.40      247.32     41.40 o 
  -5  12   3        5.09       -1.76     25.72 o 
  -4  12   3      168.37      170.84     30.37 o 
  -3  12   3      123.14      120.41     27.92 o 
  -2  12   3       30.25       31.75     17.52 o 
  -1  12   3      105.46       72.48     23.29 o 
   0  12   3      391.97      419.63     26.86 o 
   1  12   3      131.36      145.28     20.10 o 
   2  12   3       31.86       30.19     15.79 o 
   3  12   3       58.19       51.58     24.14 o 
   4  12   3      356.43      296.21     33.33 o 
   5  12   3      120.44      131.40     29.27 o 
   6  12   3        5.41      -12.57     24.37 o 
   7  12   3        0.01      -27.12     25.97 o 
  -4  13   3       10.42       56.08     39.33 o 
  -3  13   3       27.66       13.71     24.88 o 
  -2  13   3       39.81       25.96     24.45 o 
  -1  13   3       12.18       42.71     22.37 o 
   0  13   3      251.29      212.04     22.83 o 
   1  13   3      453.88      371.39     48.23 o 
   2  13   3       67.28       78.68     43.16 o 
   3  13   3       18.20       46.64     33.59 o 
   4  13   3      160.92      167.42     30.73 o 
   5  13   3       35.44       19.53     24.79 o 
   6  13   3        0.15       -6.04     25.09 o 
  -3  14   3       87.22      109.05     38.01 o 
  -2  14   3        2.07      -21.37     22.98 o 
  -1  14   3       90.78       93.45     26.66 o 
   0  14   3       34.53       22.69     17.88 o 
   1  14   3      447.08      368.67     28.30 o 
   2  14   3       14.79       -2.91     24.32 o 
   3  14   3      211.51      181.37     30.69 o 
   4  14   3       34.38       27.11     39.78 o 
   5  14   3        6.89      -11.67     25.13 o 
  -1  15   3        8.95       20.32     25.56 o 
   0  15   3       99.83      104.31     28.31 o 
   1  15   3       84.07       91.85     27.85 o 
   2  15   3       96.55       74.80     28.40 o 
   3  15   3        0.66        9.67     26.01 o 
   4  15   3       70.26       54.70     29.23 o 
  -4 -13   4        0.85       21.79     28.25 o 
  -3 -13   4        4.39        7.37     40.37 o 
  -2 -13   4      415.09      581.03     71.01 o 
  -1 -13   4       20.93       19.00     24.34 o 
   0 -13   4       63.13      146.59     49.06 o 
   1 -13   4        5.48        1.22     24.35 o 
  -5 -12   4       63.78      102.97     30.62 o 
  -4 -12   4      184.03      185.01     32.79 o 
  -3 -12   4       13.75       -3.98     24.79 o 
  -2 -12   4      177.62      247.11     31.86 o 
  -1 -12   4       25.74       45.95     25.03 o 
   0 -12   4      176.97      213.41     32.66 o 
   1 -12   4        2.29       -1.30     24.70 o 
   2 -12   4        4.07       29.47     25.70 o 
   3 -12   4       36.75       36.35     27.56 o 
  -6 -11   4       50.93       79.42     30.41 o 
  -5 -11   4       68.54       89.37     30.06 o 
  -4 -11   4      118.07      111.03     29.76 o 
  -3 -11   4        4.16       17.79     23.98 o 
  -2 -11   4       48.45       85.43     21.11 o 
  -1 -11   4      163.14      182.37     60.70 o 
   0 -11   4       85.70      113.40     26.48 o 
   1 -11   4       52.02       49.83     31.67 o 
   2 -11   4        5.87       19.56     23.78 o 
   3 -11   4        0.26        4.96     24.49 o 
   4 -11   4       13.27        7.95     25.82 o 
  -7 -10   4      182.78      179.00     34.22 o 
  -6 -10   4       43.77       96.60     30.48 o 
  -5 -10   4       87.66       50.15     25.86 o 
  -4 -10   4       15.37       -2.24     23.52 o 
  -3 -10   4       19.80       31.46     16.45 o 
  -2 -10   4       44.38       66.26     17.47 o 
  -1 -10   4     1594.99     1548.44     62.61 o 
   0 -10   4      646.97      763.45     41.45 o 
   1 -10   4        0.28        2.21     26.81 o 
   2 -10   4      264.74      279.84     35.50 o 
   3 -10   4      140.20      145.54     31.42 o 
   4 -10   4       24.93       37.54     26.42 o 
   5 -10   4        6.08        6.48     24.58 o 
  -7  -9   4       12.63       -4.92     26.97 o 
  -6  -9   4      131.61      196.60     32.61 o 
  -5  -9   4      512.42      597.49     41.66 o 
  -4  -9   4       17.86       13.93     23.65 o 
  -3  -9   4        0.49       -7.96     13.74 o 
  -2  -9   4      151.72      163.26     19.22 o 
  -1  -9   4       99.12      120.47     17.56 o 
   0  -9   4      392.36      520.55     36.28 o 
   1  -9   4     1368.49     1257.58     47.28 o 
   2  -9   4      338.89      381.76     37.12 o 
   3  -9   4      496.26      459.25     38.31 o 
   4  -9   4        5.96      -10.57     21.86 o 
   5  -9   4        0.08       -3.44     24.25 o 
   6  -9   4        6.53       28.62     25.62 o 
  -8  -8   4        0.34      -22.46     26.43 o 
  -7  -8   4       10.06       -6.73     24.57 o 
  -6  -8   4       41.56       24.68     25.17 o 
  -5  -8   4      408.31      386.98     34.68 o 
  -4  -8   4        0.00       10.82     13.05 o 
  -3  -8   4     1401.85     1504.32     34.06 o 
  -1  -8   4      120.05      129.09     16.27 o 
   0  -8   4       60.56       74.88     14.23 o 
   1  -8   4      456.41      468.25     34.37 o 
   2  -8   4      188.24      145.05     24.99 o 
   3  -8   4       64.29       43.54     21.98 o 
   4  -8   4      222.54      190.00     30.49 o 
   5  -8   4       65.02       26.87     24.25 o 
   6  -8   4       56.78       42.62     26.42 o 
  -8  -7   4        1.53       -3.29     25.48 o 
  -7  -7   4        5.91       16.46     25.27 o 
  -6  -7   4      421.12      419.75     50.68 o 
  -5  -7   4       10.35        8.93     21.14 o 
  -4  -7   4      358.59      377.01     22.35 o 
  -3  -7   4        5.85       20.69     18.41 o 
  -2  -7   4      339.31      361.69     21.64 o 
  -1  -7   4      368.12      391.24     20.27 o 
   0  -7   4      202.02      251.28     17.08 o 
   1  -7   4       10.96       13.73      9.93 o 
   2  -7   4     1391.29     1230.42     42.33 o 
   3  -7   4      261.08      256.47     28.46 o 
   4  -7   4      417.28      410.96     35.19 o 
   5  -7   4      234.28      212.22     31.35 o 
   6  -7   4       46.51       43.55     25.79 o 
   7  -7   4        7.87       23.65     25.30 o 
  -8  -6   4        4.11        1.87     26.18 o 
  -7  -6   4       91.29       98.19     27.32 o 
  -6  -6   4      342.90      318.11     32.43 o 
  -5  -6   4      183.26      210.08     18.08 o 
  -4  -6   4     2865.94     2602.96     83.53 o 
  -3  -6   4     1155.89     1142.28     52.09 o 
  -2  -6   4       90.15      134.81     14.54 o 
  -1  -6   4      505.65      485.61     19.89 o 
   0  -6   4       80.62       98.68     12.94 o 
   1  -6   4        1.03        4.03      8.56 o 
   2  -6   4       47.87       70.75     18.21 o 
   3  -6   4     1040.88      990.69     39.18 o 
   4  -6   4       50.17       80.90     21.77 o 
   5  -6   4      139.52      172.33     28.22 o 
   6  -6   4      152.89      138.02     28.52 o 
   7  -6   4        5.93       -4.04     23.10 o 
  -9  -5   4        5.88        8.98     28.02 o 
  -8  -5   4        3.10        1.72     25.63 o 
  -7  -5   4      124.37       98.84     32.41 o 
  -6  -5   4        8.72        3.81     20.58 o 
  -5  -5   4       38.70       42.19     12.88 o 
  -4  -5   4       65.07       67.31     13.03 o 
  -3  -5   4      305.21      369.11     19.43 o 
  -2  -5   4      146.53      202.37     15.98 o 
  -1  -5   4     2629.39     2651.19     45.50 o 
   0  -5   4     2000.30     2590.05     46.50 o 
   1  -5   4     1053.66     1087.28     34.42 o 
   2  -5   4      615.07      595.36     29.15 o 
   3  -5   4       52.94       68.37     18.32 o 
   4  -5   4      408.11      403.62     41.10 o 
   5  -5   4        1.13       11.67     20.41 o 
   6  -5   4       96.01       96.81     25.91 o 
   7  -5   4       15.07       26.99     23.62 o 
   8  -5   4      160.88      213.85     58.19 o 
  -9  -4   4       54.69       78.11     30.27 o 
  -8  -4   4       86.57      119.47     30.11 o 
  -7  -4   4      383.00      361.57     35.01 o 
  -6  -4   4      566.96      587.53     26.38 o 
  -5  -4   4      540.95      513.48     35.89 o 
  -4  -4   4      656.00      607.97     20.80 o 
  -3  -4   4        5.46       20.89     17.28 o 
  -2  -4   4     1387.47     1581.18     27.07 o 
  -1  -4   4      183.43      228.06     14.86 o 
   0  -4   4       90.05       95.14     10.88 o 
   1  -4   4     1557.11     1681.91     53.18 o 
   2  -4   4      724.36      770.17     30.82 o 
   3  -4   4     1192.04     1212.52     37.25 o 
   4  -4   4       40.78       44.86      9.64 o 
   5  -4   4      110.86       92.24     22.27 o 
   6  -4   4      113.64      122.77     26.13 o 
   7  -4   4       10.19       20.13     23.43 o 
   8  -4   4       78.04       92.77     28.71 o 
  -9  -3   4        5.66       29.30     27.85 o 
  -8  -3   4        5.40        3.32     25.32 o 
  -7  -3   4      118.20      210.06     29.85 o 
  -6  -3   4      358.63      414.20     23.92 o 
  -5  -3   4      367.63      390.32     20.04 o 
  -4  -3   4      682.73      777.42     22.27 o 
  -3  -3   4      120.99      156.16     19.21 o 
  -1  -3   4      888.34     1003.26     20.12 o 
   0  -3   4     1032.45     1559.78     21.68 o 
   1  -3   4     5345.83     5813.21     59.14 o 
   2  -3   4     1878.29     2055.41     43.61 o 
   3  -3   4     1987.14     1830.16     52.74 o 
   4  -3   4      247.36      242.11     15.10 o 
   5  -3   4       55.48       84.46     14.13 o 
   6  -3   4       51.04      268.07    161.02 o 
   7  -3   4        7.95       41.40     23.33 o 
   8  -3   4        1.26       17.53     23.75 o 
  -9  -2   4       38.63       65.77     29.78 o 
  -8  -2   4        0.01        7.29     23.91 o 
  -7  -2   4        1.59       -0.53     15.84 o 
  -6  -2   4       75.21       84.04     16.09 o 
  -5  -2   4      683.35      573.82     21.98 o 
  -4  -2   4       15.00       16.23     11.33 o 
  -3  -2   4      747.60      818.88     20.44 o 
  -2  -2   4     3345.73     3222.83     31.55 o 
  -1  -2   4     1178.00     1241.83     20.16 o 
   0  -2   4      244.14      251.03     12.15 o 
   1  -2   4     3309.37     3480.06     43.07 o 
   2  -2   4     3895.10     4002.93    130.97 o 
   3  -2   4      810.72      722.56     18.28 o 
   4  -2   4     1698.73     1888.94     29.81 o 
   5  -2   4      338.82      362.86     23.11 o 
   6  -2   4        0.49        3.45     16.42 o 
   7  -2   4        0.01       34.51     19.71 o 
   8  -2   4       27.43       49.67     24.79 o 
   9  -2   4        0.07        3.02     25.68 o 
  -9  -1   4      167.98      250.34     34.65 o 
  -8  -1   4      151.45      157.40     22.65 o 
  -7  -1   4        1.80       18.71     16.28 o 
  -6  -1   4        1.21        0.53     13.03 o 
  -5  -1   4     1729.00     1984.93     34.36 o 
  -4  -1   4     1613.61     1443.77     27.82 o 
  -3  -1   4      139.76      182.75     13.62 o 
  -2  -1   4      601.87      596.84     16.11 o 
  -1  -1   4     2210.53     2199.47     23.47 o 
   0  -1   4      534.48      602.92     13.98 o 
   1  -1   4      844.16      806.95     14.36 o 
   3  -1   4        9.22        3.98      8.67 o 
   4  -1   4     1095.35     1049.00     24.90 o 
   5  -1   4     1215.38     1235.23     28.82 o 
   6  -1   4      203.42      234.04     21.00 o 
   7  -1   4      121.74      205.35     23.50 o 
   8  -1   4       17.21       19.34     18.21 o 
   9  -1   4        1.76       60.99     41.54 o 
  -9   0   4      111.02      104.63     30.25 o 
  -8   0   4       77.04       52.12     19.90 o 
  -7   0   4       13.39       16.19     16.23 o 
  -6   0   4       37.24       31.27     14.99 o 
  -5   0   4     1064.08     1075.22     26.78 o 
  -4   0   4      375.86      377.88     18.22 o 
  -3   0   4     4258.70     4755.66     42.38 o 
  -2   0   4     2501.78     2312.99     24.43 o 
  -1   0   4      120.59      163.63     11.83 o 
   0   0   4      503.18      581.45     13.57 o 
   1   0   4     1782.02     1842.64     73.68 o 
   2   0   4        5.24       27.56     10.97 o 
   3   0   4        0.14        3.46      8.49 o 
   4   0   4      189.86      195.85     16.18 o 
   5   0   4       81.39      123.82     15.41 o 
   6   0   4      609.55      583.73     25.50 o 
   7   0   4      644.10      661.87     29.25 o 
   8   0   4      264.87      323.32     27.41 o 
   9   0   4       10.52       15.03     41.25 o 
  -9   1   4       39.47       47.31     26.51 o 
  -8   1   4      184.37      286.01     26.79 o 
  -7   1   4       80.80       99.64     19.49 o 
  -6   1   4      595.33      652.60     26.22 o 
  -5   1   4     1020.65     1193.77     28.73 o 
  -4   1   4      653.24      544.02     20.88 o 
  -3   1   4       30.11       69.14     10.35 o 
  -2   1   4      180.67      137.45     10.08 o 
  -1   1   4     2465.24     2603.14     19.09 o 
   0   1   4      235.42      292.57     14.84 o 
   1   1   4     2248.02     2393.40     55.43 o 
   2   1   4      128.06      149.38     20.92 o 
   3   1   4      195.19      206.79     14.14 o 
   4   1   4      506.84      512.18     36.41 o 
   5   1   4      653.16      725.54     35.73 o 
   6   1   4     1213.56     1225.91     39.91 o 
   7   1   4        5.84       33.02     16.46 o 
   8   1   4       40.80       34.07     37.71 o 
   9   1   4      124.42      148.48     41.69 o 
  -9   2   4        5.31       32.10     20.62 o 
  -8   2   4      339.03      347.10     28.05 o 
  -7   2   4      249.63      278.08     31.66 o 
  -6   2   4      751.55      682.42     26.32 o 
  -5   2   4        0.22       26.30     12.34 o 
  -4   2   4        0.41        7.22     11.08 o 
  -3   2   4       18.24       21.56      9.09 o 
  -2   2   4      112.52      131.65     10.05 o 
  -1   2   4     1119.16     1211.90     25.09 o 
   0   2   4      243.36      324.66     10.64 o 
   1   2   4      343.87      354.58     12.47 o 
   2   2   4     2219.84     2193.39     25.86 o 
   3   2   4     4100.71     4510.18     56.85 o 
   4   2   4      251.29      295.58     17.82 o 
   5   2   4      899.11      835.07     24.31 o 
   6   2   4       49.20       65.16     15.00 o 
   7   2   4       27.34       52.03     16.61 o 
   8   2   4       94.90       77.59     27.01 o 
   9   2   4      197.77      228.13     35.16 o 
  -9   3   4       22.48       30.87     25.52 o 
  -8   3   4       26.01        7.33     22.87 o 
  -7   3   4        0.54       91.63     19.27 o 
  -6   3   4      178.77      155.21     18.62 o 
  -5   3   4      292.24      391.26     21.10 o 
  -4   3   4     1206.16     1173.32     72.78 o 
  -3   3   4       44.71       18.41      9.78 o 
  -2   3   4      381.13      448.51     34.47 o 
  -1   3   4      552.07      527.61     17.06 o 
   0   3   4     1020.73     1021.82     23.20 o 
   1   3   4     1548.87     1675.74     53.64 o 
   2   3   4     1059.06      993.79     21.24 o 
   3   3   4       93.71      118.92     11.18 o 
   4   3   4     1268.70     1269.88     24.99 o 
   5   3   4     2156.25     2138.67     32.67 o 
   6   3   4       81.94       93.81     15.33 o 
   7   3   4      124.44      118.77     27.07 o 
   8   3   4       71.49       41.17     26.24 o 
   9   3   4      178.53      249.19     36.14 o 
  -9   4   4        4.84       11.46     25.59 o 
  -8   4   4       75.68       83.94     20.90 o 
  -7   4   4        4.18       42.83     17.83 o 
  -6   4   4       25.42        7.39     14.75 o 
  -5   4   4      235.22      265.58     19.36 o 
  -4   4   4     2927.15     2961.69     38.26 o 
  -3   4   4      435.93      435.31     18.17 o 
  -2   4   4     6680.24     6572.05    109.69 o 
  -1   4   4     3391.09     3643.40     36.51 o 
   0   4   4       63.35       61.75      9.14 o 
   1   4   4     1264.59     1298.71     57.79 o 
   2   4   4     4035.85     4306.17     94.14 o 
   3   4   4      782.91      835.79     20.19 o 
   4   4   4        9.03       14.23      9.30 o 
   5   4   4     1254.06     1207.70     27.92 o 
   6   4   4        1.36       -0.72     18.33 o 
   7   4   4       47.48       82.48     25.07 o 
   8   4   4        0.31      -25.93     23.29 o 
   9   4   4       17.02       15.98     33.88 o 
  -8   5   4        0.14      -18.06     22.78 o 
  -7   5   4       60.55       71.79     32.04 o 
  -6   5   4      156.80      136.12     19.20 o 
  -5   5   4       16.20       16.82     13.13 o 
  -4   5   4      345.79      354.29     18.93 o 
  -3   5   4      820.31      856.99     22.43 o 
  -2   5   4     1967.48     2147.30     28.73 o 
  -1   5   4     6628.20     6860.80     45.04 o 
   0   5   4     1406.80     1851.67     24.97 o 
   1   5   4      698.33      743.69     17.65 o 
   2   5   4      533.54      794.14     28.58 o 
   3   5   4       38.84       52.51     16.03 o 
   4   5   4      942.96     1063.08     34.35 o 
   5   5   4      282.40      303.69     30.35 o 
   6   5   4      426.53      500.40     36.54 o 
   7   5   4       28.98      103.80     26.76 o 
   8   5   4       44.43       16.81     25.31 o 
   9   5   4        0.31        5.19     27.59 o 
  -8   6   4        1.62       32.36     25.14 o 
  -7   6   4        1.96       -8.57     16.39 o 
  -6   6   4      150.29      150.54     19.90 o 
  -5   6   4      373.98      327.95     22.11 o 
  -4   6   4      207.45      204.94     17.56 o 
  -3   6   4      901.06      959.93     33.47 o 
  -2   6   4     1039.08     1069.91     30.61 o 
  -1   6   4     1464.65     1560.15     26.54 o 
   0   6   4      300.52      339.67     15.93 o 
   1   6   4      107.47       71.41     10.93 o 
   2   6   4     1252.40     1575.77     24.38 o 
   3   6   4       93.49       76.15     18.96 o 
   4   6   4      638.90      659.04     30.00 o 
   5   6   4      298.06      319.40     28.53 o 
   6   6   4      258.50      276.66     30.00 o 
   7   6   4      674.18      667.50     39.67 o 
   8   6   4      115.05      133.08     39.19 o 
   9   6   4       94.76      123.48     40.07 o 
  -8   7   4      194.74      246.32     52.74 o 
  -7   7   4        4.83       -8.36     21.50 o 
  -6   7   4      161.97      145.74     20.29 o 
  -5   7   4        5.99        7.97     18.19 o 
  -4   7   4       39.64       48.96     13.71 o 
  -3   7   4       46.40       49.55     12.61 o 
  -2   7   4      989.13      919.65     24.07 o 
  -1   7   4     1965.06     1948.92     31.73 o 
   0   7   4     3459.29     3777.52     40.56 o 
   1   7   4     2909.52     2767.53     35.52 o 
   2   7   4       90.80      225.10     30.94 o 
   3   7   4      399.31      408.97     25.42 o 
   4   7   4      106.14      130.59     21.24 o 
   5   7   4      299.61      291.26     28.63 o 
   6   7   4        0.01       -8.60     19.88 o 
   7   7   4      300.26      318.85     38.45 o 
   8   7   4        4.78        5.20     25.49 o 
   9   7   4       29.37       39.48     29.48 o 
  -7   8   4       10.47       30.35     39.19 o 
  -6   8   4       59.67       42.33     17.20 o 
  -5   8   4      117.68      154.18     25.99 o 
  -4   8   4       98.07      132.59     17.46 o 
  -3   8   4     1284.58     1253.52     29.99 o 
  -2   8   4      156.25      172.32     16.26 o 
  -1   8   4       61.45       55.14     12.91 o 
   0   8   4       13.72        8.16     11.27 o 
   1   8   4      111.83      126.60     17.52 o 
   3   8   4     1976.86     1857.12     26.02 o 
   4   8   4     2305.95     2161.26     74.25 o 
   5   8   4      143.17      163.79     25.62 o 
   6   8   4      156.02      201.21     53.92 o 
   7   8   4       70.00       67.09     26.16 o 
   8   8   4       42.19       40.14     27.71 o 
   9   8   4        0.04        6.69     29.88 o 
  -7   9   4        3.35       61.87     40.37 o 
  -6   9   4       29.18       44.14     23.16 o 
  -5   9   4      169.96      250.83     25.40 o 
  -4   9   4      479.16      463.75     32.29 o 
  -3   9   4      239.88      245.45     22.84 o 
  -2   9   4      628.97      588.74     30.20 o 
  -1   9   4       72.21       98.16     15.05 o 
   0   9   4      132.74      154.39     16.32 o 
   1   9   4       84.83       95.99     14.94 o 
   2   9   4      693.70      628.23     21.56 o 
   3   9   4       13.74        2.94      9.54 o 
   4   9   4      326.87      239.09     33.74 o 
   5   9   4       21.44      -16.50     28.58 o 
   6   9   4      364.57      374.39     36.14 o 
   7   9   4        7.17       12.89     25.05 o 
   8   9   4        1.16      -11.01     27.27 o 
  -6  10   4       62.79       35.36     36.24 o 
  -5  10   4       14.60       28.88     23.13 o 
  -4  10   4      474.00      527.42     27.84 o 
  -3  10   4       38.32       32.84     15.95 o 
  -2  10   4       43.34       53.91     15.94 o 
  -1  10   4      337.19      348.75     35.51 o 
   0  10   4        0.63       -3.35     13.20 o 
   1  10   4       89.89       95.19     18.71 o 
   2  10   4        0.03       54.40     18.19 o 
   3  10   4     1710.68     1558.70     76.62 o 
   4  10   4      117.62      111.63     24.37 o 
   5  10   4      293.45      340.79     41.84 o 
   6  10   4       33.26       82.48     26.97 o 
   7  10   4        1.64       -7.20     24.47 o 
   8  10   4        0.04       -4.70     26.67 o 
  -6  11   4        0.11       -0.59     36.24 o 
  -5  11   4        2.63      -17.90     22.70 o 
  -4  11   4       12.48       -8.41     21.44 o 
  -3  11   4      215.31      281.73     24.09 o 
  -2  11   4      204.65      231.16     22.15 o 
  -1  11   4     1277.13     1125.62     43.94 o 
   0  11   4     1134.05     1266.25     33.16 o 
   1  11   4       52.02       75.77     16.60 o 
   2  11   4       14.68       17.73     13.22 o 
   3  11   4      142.05      152.83     31.08 o 
   4  11   4       85.31       58.22     23.85 o 
   5  11   4      512.83      495.82     40.00 o 
   6  11   4      128.41       92.83     27.44 o 
   7  11   4       20.65       15.91     25.53 o 
  -5  12   4        7.49        2.65     37.12 o 
  -4  12   4        0.01       -1.88     23.26 o 
  -3  12   4      124.11      156.43     38.45 o 
  -2  12   4      651.41      614.69     29.19 o 
  -1  12   4        2.64        5.03     15.81 o 
   0  12   4      717.73      833.97     40.73 o 
   1  12   4     1602.02     1413.71     36.41 o 
   2  12   4       68.74      105.64     18.08 o 
   3  12   4        0.02       16.11     22.89 o 
   4  12   4       16.83       36.56     24.06 o 
   5  12   4        0.36       -2.42     24.37 o 
   6  12   4       87.18       54.53     27.08 o 
   7  12   4      134.06      179.65     33.73 o 
  -4  13   4        0.00       -3.00     25.21 o 
  -3  13   4       22.28       75.14     58.78 o 
  -2  13   4       13.36       35.08     24.25 o 
  -1  13   4        0.26      -15.74     21.11 o 
   0  13   4       11.42       32.54     18.30 o 
   1  13   4       18.16       25.89     16.63 o 
   2  13   4      239.72      267.80     32.13 o 
   3  13   4       89.31       48.28     24.88 o 
   4  13   4      382.99      350.90     37.26 o 
   5  13   4       54.16       34.26     26.77 o 
   6  13   4       83.22       22.30     26.96 o 
  -3  14   4        3.47        0.18     24.78 o 
  -2  14   4       76.51       76.01     28.10 o 
  -1  14   4       12.11       19.10     23.79 o 
   0  14   4      118.39      149.08     22.16 o 
   1  14   4        0.01       -7.16     16.49 o 
   2  14   4      488.47      451.42     46.55 o 
   3  14   4        5.28       17.10     24.89 o 
   4  14   4      307.15      359.04     40.51 o 
   5  14   4       60.11       54.83     28.64 o 
  -1  15   4        3.31       17.63     25.17 o 
   0  15   4       78.59       89.82     27.54 o 
   1  15   4       45.89      -21.04     24.35 o 
   2  15   4      195.76      280.31     34.58 o 
   3  15   4       19.91      -12.74     24.90 o 
   4  15   4        0.01       23.96     26.77 o 
  -3 -13   5       53.99       33.29     43.31 o 
  -2 -13   5       70.43       53.92     47.14 o 
  -1 -13   5       81.92       68.99     27.75 o 
   0 -13   5        4.09       12.19     28.58 o 
  -5 -12   5       47.19       74.15     29.13 o 
  -4 -12   5       13.54        8.43     26.82 o 
  -3 -12   5       24.70       55.39     42.72 o 
  -2 -12   5        6.95       21.21     22.62 o 
  -1 -12   5      122.74      138.15     29.58 o 
   0 -12   5       24.28       25.16     24.27 o 
   1 -12   5      326.61      353.12     39.69 o 
   2 -12   5       25.41       58.17     28.73 o 
  -6 -11   5       21.34       43.55     28.31 o 
  -5 -11   5       69.47      103.43     29.37 o 
  -4 -11   5       62.41       53.67     27.70 o 
  -3 -11   5        0.23        3.95     33.44 o 
  -2 -11   5        1.48      -24.11     19.95 o 
  -1 -11   5        0.00       -8.42     21.30 o 
   0 -11   5       28.44       35.39     23.93 o 
   1 -11   5      131.66      153.88     30.19 o 
   2 -11   5       11.28       10.92     23.29 o 
   3 -11   5        0.15      -21.80     32.12 o 
   4 -11   5        2.04        5.44     26.19 o 
  -7 -10   5       15.69       -7.00     31.38 o 
  -6 -10   5       86.19       84.44     29.67 o 
  -5 -10   5        3.82       -4.71     24.37 o 
  -4 -10   5       15.86       38.95     26.02 o 
  -3 -10   5      992.58      950.66     33.97 o 
  -2 -10   5       21.90       11.75     16.24 o 
  -1 -10   5        0.40       -5.43     20.51 o 
   0 -10   5        2.67       24.27     22.51 o 
   1 -10   5        5.66       -1.46     21.39 o 
   2 -10   5        6.01       11.19     23.58 o 
   3 -10   5      175.71      154.47     30.24 o 
   4 -10   5      174.83      206.24     57.60 o 
   5 -10   5      400.13      339.57     42.28 o 
  -7  -9   5       45.16       49.38     29.32 o 
  -6  -9   5      231.70      184.04     32.53 o 
  -5  -9   5      242.69      290.63     48.47 o 
  -4  -9   5       55.83       92.20     30.35 o 
  -3  -9   5      821.92      676.75     29.12 o 
  -2  -9   5        2.03       16.91     14.69 o 
  -1  -9   5     1017.31      829.99     29.02 o 
   0  -9   5        5.93      -11.00     18.76 o 
   1  -9   5      165.46      161.02     43.46 o 
   2  -9   5       20.03       20.55     22.36 o 
   3  -9   5      143.67      176.76     30.52 o 
   4  -9   5       25.62       40.37     25.00 o 
   5  -9   5      180.41      178.01     41.84 o 
  -8  -8   5       80.57       58.47     41.99 o 
  -7  -8   5      151.01      122.11     31.34 o 
  -6  -8   5       45.50       38.11     25.24 o 
  -5  -8   5       17.59       10.94     23.21 o 
  -4  -8   5      130.75      155.05     19.77 o 
  -3  -8   5      380.58      424.75     25.37 o 
  -2  -8   5      575.79      557.72     25.39 o 
  -1  -8   5      288.54      252.32     20.02 o 
   0  -8   5       33.34       43.27     13.94 o 
   1  -8   5      111.38      152.92     25.62 o 
   2  -8   5      183.13      177.12     27.91 o 
   3  -8   5      122.39      173.92     59.52 o 
   4  -8   5       70.55       76.88     26.35 o 
   5  -8   5        1.70       -1.42     22.18 o 
   6  -8   5        0.09        0.11     24.37 o 
  -8  -7   5       87.11       76.02     29.29 o 
  -7  -7   5        0.10       20.18     25.83 o 
  -6  -7   5      147.66      165.62     29.62 o 
  -5  -7   5        0.26       -3.07     21.22 o 
  -4  -7   5      884.34      754.34     37.17 o 
  -3  -7   5       47.47       38.22     14.51 o 
  -2  -7   5      390.56      379.35     22.87 o 
  -1  -7   5      440.97      535.39     22.49 o 
   0  -7   5       31.38       18.70     11.93 o 
   1  -7   5     1631.09     1558.26     45.99 o 
   2  -7   5      117.49      135.92     23.52 o 
   3  -7   5      111.29       99.33     23.92 o 
   4  -7   5      177.90      189.42     28.95 o 
   5  -7   5       22.62       48.46     24.75 o 
   6  -7   5      163.15      150.85     44.20 o 
   7  -7   5      296.98      264.47     37.23 o 
  -8  -6   5       19.16       -6.89     25.66 o 
  -7  -6   5      216.95      230.72     32.77 o 
  -6  -6   5        5.71       15.35     22.48 o 
  -5  -6   5       93.65       74.23     15.06 o 
  -4  -6   5      244.22      294.49     20.62 o 
  -3  -6   5        0.59       19.76     12.40 o 
  -2  -6   5        1.38       12.90     11.98 o 
  -1  -6   5     2048.41     1932.75     32.60 o 
   0  -6   5      198.02      214.85     15.93 o 
   1  -6   5     1975.88     1677.58     44.49 o 
   2  -6   5       47.41       62.17     18.33 o 
   3  -6   5        4.39       11.06     17.28 o 
   4  -6   5      247.69      232.74     29.17 o 
   5  -6   5      142.17      132.97     27.06 o 
   6  -6   5      210.39      221.17     31.77 o 
   7  -6   5       45.85       54.07     26.84 o 
  -9  -5   5       41.74       48.53     30.04 o 
  -8  -5   5       37.31       48.62     27.40 o 
  -7  -5   5      445.94      478.21     38.80 o 
  -6  -5   5       48.20       50.23     23.41 o 
  -5  -5   5        0.02       -5.51     11.69 o 
  -4  -5   5      113.60      120.83     15.54 o 
  -3  -5   5      373.58      376.14     28.22 o 
  -2  -5   5        0.20       37.31     11.73 o 
  -1  -5   5        4.23        9.66     11.39 o 
   0  -5   5      282.18      292.45     16.08 o 
   1  -5   5      113.13      132.69     19.58 o 
   2  -5   5      135.18      133.78     20.08 o 
   3  -5   5     1400.71     1267.87     41.39 o 
   4  -5   5       67.46       69.21     20.72 o 
   5  -5   5      162.49      127.61     25.71 o 
   6  -5   5      157.04      112.96     27.19 o 
   7  -5   5        5.11       28.28     24.16 o 
  -9  -4   5       29.61       11.34     28.22 o 
  -8  -4   5        6.81       13.46     25.55 o 
  -7  -4   5       82.07      128.95     27.95 o 
  -6  -4   5       28.85       34.62     15.20 o 
  -5  -4   5        2.77       13.67     14.35 o 
  -4  -4   5      964.16      822.88     23.90 o 
  -3  -4   5     1924.33     1664.25     30.20 o 
  -2  -4   5      435.92      431.08     20.24 o 
  -1  -4   5     1080.02     1098.06     42.31 o 
   0  -4   5      426.39      421.31     16.64 o 
   1  -4   5      501.49      531.23     27.77 o 
   2  -4   5      464.76      417.92     30.35 o 
   3  -4   5     1991.85     1719.93     43.91 o 
   4  -4   5      409.31      403.72     30.29 o 
   5  -4   5      164.68      172.54     26.04 o 
   6  -4   5        7.17       20.33     22.18 o 
   7  -4   5       65.34       65.80     26.87 o 
   8  -4   5        1.45       14.17     24.79 o 
  -9  -3   5      114.07      129.22     31.90 o 
  -8  -3   5        0.02      -14.93     22.71 o 
  -7  -3   5       51.62       42.20     23.87 o 
  -6  -3   5      481.26      418.87     26.97 o 
  -5  -3   5       28.08       24.14     12.52 o 
  -4  -3   5        7.07        2.49     10.70 o 
  -3  -3   5     1873.29     1737.50     29.91 o 
  -2  -3   5      990.07      997.50     28.58 o 
  -1  -3   5      352.13      377.42     15.70 o 
   0  -3   5      132.80      149.72     11.97 o 
   1  -3   5       16.38       36.22     13.38 o 
   2  -3   5       80.76       65.96     17.50 o 
   3  -3   5      607.88      593.66     29.36 o 
   4  -3   5      354.18      358.82     15.59 o 
   5  -3   5        6.78       -1.04     11.49 o 
   6  -3   5       25.33       -2.20     19.78 o 
   7  -3   5      261.25      218.80     30.83 o 
   8  -3   5        2.81       17.50     24.14 o 
  -9  -2   5       33.67       50.13     29.57 o 
  -8  -2   5       84.50       69.46     27.39 o 
  -7  -2   5      152.59      154.24     20.46 o 
  -6  -2   5      544.43      469.89     24.61 o 
  -5  -2   5        5.77       25.54     12.18 o 
  -4  -2   5       13.79        6.91     10.76 o 
  -3  -2   5       32.91       47.02     11.69 o 
  -2  -2   5     6068.30     5820.03     53.83 o 
  -1  -2   5     1778.40     1699.68     24.22 o 
   0  -2   5     1103.90     1124.75     19.43 o 
   1  -2   5     1666.86     1634.63     20.83 o 
   2  -2   5        7.39       45.67     19.15 o 
   3  -2   5      272.78      287.16     13.85 o 
   4  -2   5      332.07      300.58     24.39 o 
   5  -2   5      335.73      266.46     18.38 o 
   6  -2   5       11.34       30.29     16.24 o 
   7  -2   5      805.08      709.19     40.87 o 
   8  -2   5        4.13       -7.77     23.36 o 
  -9  -1   5      146.72      172.22     32.43 o 
  -8  -1   5       20.78       23.51     18.80 o 
  -7  -1   5      446.41      442.38     27.22 o 
  -6  -1   5      790.81      678.43     26.66 o 
  -5  -1   5     1096.76      924.52     25.38 o 
  -4  -1   5        9.05       18.85     11.27 o 
  -3  -1   5       22.58       24.64     10.02 o 
  -2  -1   5     4876.78     4789.60     40.01 o 
  -1  -1   5     1656.23     1332.72     37.38 o 
   0  -1   5     1772.85     1919.77     45.05 o 
   1  -1   5      814.99      822.00     16.54 o 
   3  -1   5     1236.83     1086.69     25.49 o 
   4  -1   5       44.58       41.70     11.69 o 
   5  -1   5      160.18      155.42     16.17 o 
   6  -1   5      300.34      296.00     22.11 o 
   7  -1   5      366.61      389.38     26.61 o 
   8  -1   5       49.50      104.34     28.03 o 
  -9   0   5       14.50        2.16     25.32 o 
  -8   0   5       89.42       91.14     20.25 o 
  -7   0   5     1099.55     1207.66     46.31 o 
  -6   0   5      483.59      464.97     24.75 o 
  -5   0   5      763.03      732.24     24.04 o 
  -4   0   5       34.55       45.65     11.88 o 
  -3   0   5     1083.49     1026.00     21.33 o 
  -2   0   5      509.28      428.66     14.29 o 
  -1   0   5      566.64      502.25     13.80 o 
   0   0   5      133.32      169.85     10.92 o 
   1   0   5       43.19       67.86      8.80 o 
   2   0   5     1994.15     2623.86    103.17 o 
   3   0   5     1947.82     1660.32     26.10 o 
   4   0   5      315.04      269.39     19.08 o 
   5   0   5      884.94      810.01     25.23 o 
   6   0   5        6.73       19.28     14.89 o 
   7   0   5       60.67       66.79     18.09 o 
   8   0   5        2.13      -16.89     17.03 o 
   9   0   5       20.07       -3.83     39.19 o 
  -9   1   5        3.45       27.11     41.25 o 
  -8   1   5        1.47       22.48     18.28 o 
  -7   1   5        3.14       19.38     16.61 o 
  -6   1   5       81.68       83.64     16.49 o 
  -5   1   5        0.40       25.54     12.15 o 
  -4   1   5       60.50       36.44     11.45 o 
  -3   1   5     1636.49     1253.76     35.96 o 
  -2   1   5     1725.09     1708.23     27.76 o 
  -1   1   5     7164.26     6679.20    154.33 o 
   0   1   5       11.60        6.59      6.87 o 
   1   1   5     5774.90     5164.79    110.02 o 
   2   1   5     1245.52     1244.16     43.73 o 
   3   1   5      856.74      749.98     19.98 o 
   4   1   5        2.68        7.24     11.05 o 
   5   1   5      827.83      784.40     26.96 o 
   6   1   5       10.54       19.65     14.16 o 
   7   1   5        5.39       29.31     16.75 o 
   8   1   5       29.75       26.94     23.74 o 
   9   1   5        4.83       22.48     27.68 o 
  -9   2   5       31.39       38.86     44.78 o 
  -8   2   5        0.06        2.04     17.74 o 
  -7   2   5        0.00       -1.23     16.26 o 
  -6   2   5       30.48       32.04     15.30 o 
  -5   2   5     1428.15     1344.79     30.04 o 
  -4   2   5      522.01      419.50     22.38 o 
  -3   2   5      950.78      852.98     19.31 o 
  -2   2   5       10.40       99.29     20.62 o 
  -1   2   5     1635.85     1238.15     26.51 o 
   0   2   5       71.02       82.50     10.18 o 
   1   2   5     3512.87     3371.43     71.64 o 
   2   2   5     1491.55     1358.44     42.47 o 
   3   2   5     1607.41     1459.74     25.24 o 
   4   2   5      107.24      137.03     14.75 o 
   5   2   5      331.28      318.90     18.99 o 
   6   2   5       75.44       56.11     15.21 o 
   7   2   5      367.62      367.48     25.51 o 
   8   2   5      208.43      186.17     30.93 o 
   9   2   5       32.42        7.59     26.43 o 
  -9   3   5       16.36       47.85     27.67 o 
  -8   3   5        4.91       -0.40     23.54 o 
  -7   3   5      285.90      330.67     25.50 o 
  -6   3   5      158.92      189.78     19.73 o 
  -5   3   5      283.30      256.62     18.70 o 
  -4   3   5      192.59      201.76     15.66 o 
  -3   3   5     1650.35     1446.74     23.77 o 
  -1   3   5     1259.30     1103.48     26.77 o 
   0   3   5      754.81      869.62     34.41 o 
   1   3   5      345.89      254.57     17.97 o 
   2   3   5     2008.91     1651.27     35.72 o 
   3   3   5       69.31       63.20     10.69 o 
   4   3   5      237.03      258.10     22.78 o 
   5   3   5     1349.53     1255.92     43.72 o 
   6   3   5      651.68      569.65     24.77 o 
   7   3   5     1252.16     1231.39     45.68 o 
   8   3   5       13.44       15.54     24.68 o 
   9   3   5       40.35       58.93     65.26 o 
  -8   4   5        1.32        3.54     23.65 o 
  -7   4   5      314.18      308.66     24.88 o 
  -6   4   5       67.52       65.70     16.19 o 
  -5   4   5      455.32      409.54     21.28 o 
  -4   4   5        0.01        0.82     10.54 o 
  -3   4   5      430.57      331.15     16.62 o 
  -2   4   5      328.65      469.19     22.59 o 
  -1   4   5     2197.78     2100.25     70.58 o 
   0   4   5     2181.34     2137.92     27.36 o 
   1   4   5     1711.29     1460.92     22.09 o 
   2   4   5     8213.72     7995.37     85.05 o 
   3   4   5      221.05      222.02     26.50 o 
   4   4   5      119.49      136.52     13.18 o 
   5   4   5      500.36      514.30     20.28 o 
   6   4   5      795.55      780.25     25.09 o 
   7   4   5      167.34      205.27     30.75 o 
   8   4   5      115.32      147.14     31.53 o 
   9   4   5        0.77       -8.72     39.92 o 
  -8   5   5        0.73       -7.90     22.94 o 
  -7   5   5      557.43      526.40     39.66 o 
  -6   5   5      168.24      185.77     20.48 o 
  -5   5   5        4.62        3.39     12.09 o 
  -4   5   5      242.96      238.37     17.26 o 
  -3   5   5      129.69      147.20     13.90 o 
  -2   5   5       12.92       36.42     14.58 o 
  -1   5   5      745.79      736.07     17.79 o 
   0   5   5       39.37       60.78     14.88 o 
   1   5   5     1234.32     1169.11     21.72 o 
   2   5   5     2944.15     2610.32     29.41 o 
   3   5   5      505.72      507.00     16.63 o 
   4   5   5       31.59       36.10     16.23 o 
   5   5   5       77.44      111.45     12.20 o 
   6   5   5      932.85      847.37     38.08 o 
   7   5   5       69.48       58.38     24.68 o 
   8   5   5       25.34       35.96     27.62 o 
   9   5   5      202.53      189.30     33.39 o 
  -8   6   5       46.46       46.52     26.68 o 
  -7   6   5       38.55       38.54     22.78 o 
  -6   6   5        9.55       -5.43     14.72 o 
  -5   6   5      144.03      157.93     17.95 o 
  -4   6   5      171.19      197.21     17.34 o 
  -3   6   5     1682.71     1476.33     28.13 o 
  -2   6   5      512.31      462.33     18.55 o 
  -1   6   5      351.52      333.45     17.08 o 
   0   6   5      807.67      892.97     22.38 o 
   1   6   5       20.97       32.93     10.32 o 
   2   6   5      460.31      461.06     22.91 o 
   3   6   5     2610.13     2389.25     38.83 o 
   4   6   5      351.40      356.91     39.92 o 
   5   6   5       39.87       25.15     18.01 o 
   6   6   5      153.48      109.97     26.81 o 
   7   6   5      108.45      154.52     29.27 o 
   8   6   5        5.18       15.96     25.62 o 
   9   6   5       38.32       44.19     31.54 o 
  -8   7   5        0.23       14.97     24.79 o 
  -7   7   5       87.32       65.91     25.27 o 
  -6   7   5      192.45      155.47     25.48 o 
  -5   7   5      231.77      282.83     21.81 o 
  -4   7   5       17.10       36.01     13.58 o 
  -3   7   5     1261.64     1132.04     27.14 o 
  -2   7   5       43.64       64.69     12.79 o 
  -1   7   5       30.47       35.12     12.25 o 
   0   7   5      741.24      736.77     22.76 o 
   1   7   5     1462.09     1329.26     26.88 o 
   2   7   5      304.23      334.35     17.81 o 
   3   7   5      539.72      485.04     21.58 o 
   4   7   5      332.79      318.13     27.16 o 
   5   7   5       22.25       14.11     18.28 o 
   6   7   5        2.53       -3.20     20.21 o 
   7   7   5       76.36       93.73     37.42 o 
   8   7   5        9.34        2.72     25.28 o 
   9   7   5       77.34      115.06     32.60 o 
  -7   8   5        4.85       16.56     24.32 o 
  -6   8   5      151.35      189.12     28.82 o 
  -5   8   5      304.72      283.81     22.82 o 
  -4   8   5       41.24       60.27     15.41 o 
  -3   8   5        0.63        3.69     12.74 o 
  -2   8   5       94.72       86.28     14.54 o 
  -1   8   5      992.35      905.44     25.24 o 
   0   8   5      224.75      258.58     18.00 o 
   1   8   5     1209.66     1089.16     26.01 o 
   2   8   5      155.35      112.30     15.59 o 
   3   8   5      320.55      326.05     19.14 o 
   4   8   5      154.36      169.11     23.33 o 
   5   8   5        8.34       18.43     19.25 o 
   6   8   5        9.25       11.76     21.87 o 
   7   8   5      511.80      492.74     50.09 o 
   8   8   5       49.05       68.72     52.59 o 
  -7   9   5       71.90       83.09     43.61 o 
  -6   9   5       87.95       62.66     24.21 o 
  -5   9   5       29.17       23.79     16.42 o 
  -4   9   5      228.49      262.57     22.16 o 
  -3   9   5       50.96       60.76     18.56 o 
  -2   9   5      269.70      254.11     19.78 o 
  -1   9   5     2599.15     2366.75     38.80 o 
   0   9   5      336.45      357.72     20.33 o 
   1   9   5     2060.47     1895.41     33.75 o 
   2   9   5      267.62      267.50     18.02 o 
   3   9   5      117.53      133.13     13.93 o 
   4   9   5      803.55      683.56     35.16 o 
   5   9   5       22.07       -2.61     19.67 o 
   6   9   5       14.83       19.31     23.74 o 
   7   9   5        7.35        4.84     24.37 o 
   8   9   5       23.80       32.28     27.60 o 
  -6  10   5      116.24      188.57     49.20 o 
  -5  10   5       87.22       95.72     19.84 o 
  -4  10   5       17.65        9.26     16.31 o 
  -3  10   5      360.96      306.00     23.79 o 
  -2  10   5      199.55      169.08     19.02 o 
  -1  10   5      333.69      270.09     22.11 o 
   0  10   5      119.58      133.90     17.62 o 
   1  10   5       44.42       77.44     14.98 o 
   2  10   5      784.72      672.78     24.69 o 
   3  10   5       13.81        6.15     11.14 o 
   4  10   5     1082.82      958.26     43.02 o 
   5  10   5        0.65       26.34     22.87 o 
   6  10   5        1.28        2.61     26.37 o 
   7  10   5       52.88       73.01     27.50 o 
   8  10   5       32.18       28.94     28.73 o 
  -6  11   5        0.53       -6.48     36.83 o 
  -5  11   5        0.09       -1.18     35.95 o 
  -4  11   5        5.24        0.74     16.55 o 
  -3  11   5       22.22       49.41     17.86 o 
  -2  11   5       93.19       76.52     17.92 o 
  -1  11   5      106.28      122.35     18.54 o 
   0  11   5      108.01      128.37     26.16 o 
   1  11   5     1386.66     1223.80     39.79 o 
   2  11   5       26.59       49.81     14.41 o 
   3  11   5      767.46      620.62     35.19 o 
   4  11   5      150.62      120.37     26.82 o 
   5  11   5      173.05      142.02     28.75 o 
   6  11   5      120.69      135.99     30.19 o 
   7  11   5      213.69      229.06     35.08 o 
  -5  12   5      216.73      144.37     48.32 o 
  -4  12   5      117.67       85.64     38.60 o 
  -3  12   5      187.87      200.34     23.64 o 
  -2  12   5       10.58        9.77     16.93 o 
  -1  12   5       28.44       35.69     17.29 o 
   0  12   5      141.44      143.80     20.58 o 
   1  12   5      698.22      605.07     29.10 o 
   2  12   5      100.42       69.50     16.96 o 
   3  12   5     1498.63     1224.22     46.45 o 
   4  12   5        1.21      -35.37     21.73 o 
   5  12   5      171.88      189.35     31.48 o 
   6  12   5      132.46      116.68     30.30 o 
   7  12   5       28.01       50.76     32.41 o 
  -4  13   5      110.29       76.31     40.37 o 
  -3  13   5      149.53      131.29     28.84 o 
  -2  13   5       17.13       26.88     18.45 o 
  -1  13   5        4.21      -21.29     16.21 o 
   0  13   5       19.56       14.17     21.24 o 
   1  13   5       39.75       41.17     17.41 o 
   2  13   5       16.36       23.71     27.99 o 
   3  13   5      232.56      226.46     32.07 o 
   4  13   5       12.55       18.91     24.37 o 
   5  13   5       50.45       64.77     33.44 o 
   6  13   5        0.89       -6.68     25.31 o 
  -3  14   5        1.73       -9.93     24.47 o 
  -2  14   5        2.37       13.12     23.64 o 
  -1  14   5      280.10      257.22     33.44 o 
   0  14   5       18.18       30.93     18.40 o 
   1  14   5       33.82       57.80     17.95 o 
   2  14   5       21.55       37.19     24.48 o 
   3  14   5      180.49      139.91     29.89 o 
   4  14   5        2.96       10.40     25.35 o 
   5  14   5      235.63      255.69     35.94 o 
  -2  15   5        5.69       31.97     26.46 o 
  -1  15   5      117.62      105.80     29.29 o 
   0  15   5        8.08       -3.68     18.03 o 
   1  15   5       41.74       60.95     27.21 o 
   2  15   5       14.93      -23.23     23.65 o 
   3  15   5       19.12       26.84     27.27 o 
   4  15   5        7.98       -4.45     24.43 o 
  -4 -12   6      122.53      166.47     50.97 o 
  -3 -12   6       38.69       37.42     43.02 o 
  -2 -12   6       89.17       88.64     28.43 o 
  -1 -12   6      111.64      134.06     30.29 o 
   0 -12   6      234.36      319.88     70.12 o 
   1 -12   6        1.64      -19.87     23.70 o 
   2 -12   6       99.85      102.63     31.94 o 
  -5 -11   6        3.49      -20.13     25.41 o 
  -4 -11   6      404.68      461.93     41.21 o 
  -3 -11   6      367.05      375.91     37.02 o 
  -2 -11   6      306.51      325.75     35.65 o 
  -1 -11   6      115.75      109.44     27.81 o 
   0 -11   6        5.82       13.71     23.90 o 
   1 -11   6       73.64       68.33     27.81 o 
   2 -11   6       65.18       97.71     43.46 o 
   3 -11   6      189.10      231.15     36.79 o 
  -6 -10   6        4.64       42.43     27.50 o 
  -5 -10   6       29.81       27.84     26.56 o 
  -4 -10   6      181.78      179.55     32.25 o 
  -3 -10   6      161.46      198.93     23.09 o 
  -2 -10   6        8.25       36.24     22.01 o 
  -1 -10   6        5.29        5.07     21.71 o 
   0 -10   6       27.25        2.01     22.90 o 
   1 -10   6        4.87        9.64     23.45 o 
   2 -10   6      343.90      352.42     39.33 o 
   3 -10   6       72.53       66.15     27.71 o 
   4 -10   6       59.25      140.45     35.06 o 
  -7  -9   6      307.15      296.90     38.45 o 
  -6  -9   6       99.35      108.44     29.32 o 
  -5  -9   6       27.75       12.05     25.38 o 
  -4  -9   6      541.88      571.83     30.69 o 
  -3  -9   6       95.31      122.58     20.05 o 
  -2  -9   6        3.22       11.61     15.80 o 
  -1  -9   6       34.80       35.15     22.36 o 
   0  -9   6      204.62      272.36     38.60 o 
   1  -9   6       62.79       47.74     24.24 o 
   2  -9   6      302.89      306.70     34.75 o 
   3  -9   6       29.55       22.46     24.25 o 
   4  -9   6      116.93       68.97     27.26 o 
   5  -9   6       87.87       34.60     27.28 o 
  -7  -8   6       96.14      116.29     31.50 o 
  -6  -8   6        0.78       10.67     24.75 o 
  -5  -8   6      119.66      148.95     28.46 o 
  -4  -8   6      302.82      359.71     25.58 o 
  -3  -8   6       40.52       39.73     16.25 o 
  -2  -8   6        3.72       -2.15     14.78 o 
  -1  -8   6      647.81      605.02     25.26 o 
   0  -8   6       94.87       97.92     27.40 o 
   1  -8   6       51.78       62.97     22.57 o 
   2  -8   6        9.03       34.08     22.68 o 
   3  -8   6       67.37       45.24     24.16 o 
   4  -8   6        1.46       -9.91     22.06 o 
   5  -8   6      137.56      149.66     30.31 o 
   6  -8   6       11.06       47.58     27.50 o 
  -8  -7   6        6.11       -2.67     27.46 o 
  -7  -7   6       61.87       71.81     28.67 o 
  -6  -7   6      157.96      162.93     29.91 o 
  -5  -7   6      448.70      521.65     38.43 o 
  -4  -7   6      314.04      329.76     23.97 o 
  -3  -7   6        3.59       -5.61     13.40 o 
  -2  -7   6       17.19       78.79     19.58 o 
  -1  -7   6      930.65      902.70     26.74 o 
   0  -7   6      915.25     1063.75     25.97 o 
   1  -7   6       53.45       65.01     30.94 o 
   2  -7   6        1.51        9.25     18.75 o 
   3  -7   6       20.27        5.15     22.98 o 
   4  -7   6      166.51      174.04     28.75 o 
   5  -7   6       12.00        8.65     22.78 o 
   6  -7   6        8.24       26.83     25.41 o 
  -8  -6   6        4.98       -7.38     25.97 o 
  -7  -6   6        2.03       64.38     27.18 o 
  -6  -6   6      729.92      744.76     41.84 o 
  -5  -6   6     1669.98     1601.24     80.18 o 
  -4  -6   6      285.39      305.60     22.08 o 
  -3  -6   6       16.13        2.04     12.85 o 
  -2  -6   6      470.82      505.81     27.59 o 
  -1  -6   6      404.20      425.44     21.25 o 
   0  -6   6      130.25      159.09     15.49 o 
   1  -6   6      107.69      153.32     58.04 o 
   2  -6   6      877.85      819.06     48.32 o 
   3  -6   6      296.75      293.18     54.07 o 
   4  -6   6       89.22       78.66     24.12 o 
   5  -6   6       14.88        8.53     22.57 o 
   6  -6   6        2.78      -16.95     23.43 o 
   7  -6   6        8.55       28.74     26.23 o 
  -8  -5   6       44.83       46.53     27.04 o 
  -7  -5   6       27.15       27.28     23.99 o 
  -6  -5   6        0.16        6.28     22.16 o 
  -5  -5   6     1121.90     1080.02     48.02 o 
  -4  -5   6      178.55      245.09     75.43 o 
  -3  -5   6      778.46      719.24     24.15 o 
  -2  -5   6      238.09      331.82     19.71 o 
  -1  -5   6     1497.53     1589.93     29.83 o 
   0  -5   6        0.97       10.67     10.13 o 
   1  -5   6       54.41       72.44     18.33 o 
   2  -5   6      267.98      330.74     27.77 o 
   3  -5   6      104.70       85.06     21.15 o 
   4  -5   6       28.54       24.88     18.93 o 
   5  -5   6        1.10       17.16     21.14 o 
   6  -5   6      103.33       89.81     27.60 o 
   7  -5   6        6.99       10.50     24.37 o 
  -9  -4   6       18.71       65.74     29.65 o 
  -8  -4   6       24.13       34.28     25.55 o 
  -7  -4   6       51.25       26.11     35.06 o 
  -6  -4   6      124.57      146.16     18.90 o 
  -5  -4   6     1260.97     1256.00     30.56 o 
  -4  -4   6      642.10      542.12     21.81 o 
  -3  -4   6        4.85       -0.53     10.87 o 
  -2  -4   6      792.69      791.40     23.76 o 
  -1  -4   6      796.64      796.04     32.00 o 
   0  -4   6     3189.48     4281.70     39.78 o 
   1  -4   6      951.29     1070.83     34.69 o 
   2  -4   6      905.42      859.99     55.54 o 
   3  -4   6      121.58      120.79     20.78 o 
   4  -4   6      288.09      281.13     37.57 o 
   5  -4   6      167.83      223.85     28.63 o 
   6  -4   6        8.33       13.97     23.00 o 
   7  -4   6       45.64       30.25     25.31 o 
   8  -4   6       18.45       38.63     26.77 o 
  -9  -3   6       25.92       73.87     29.70 o 
  -8  -3   6      105.99      107.59     28.14 o 
  -7  -3   6       77.49       95.04     24.90 o 
  -6  -3   6      198.22      201.46     19.68 o 
  -5  -3   6      773.29      811.08     25.79 o 
  -4  -3   6      619.25      672.10     22.74 o 
  -3  -3   6      316.09      352.18     19.91 o 
  -2  -3   6     1497.65     1608.08     28.50 o 
  -1  -3   6     5153.54     4898.00     42.75 o 
   0  -3   6      565.59      731.42     19.43 o 
   1  -3   6      683.77      725.12     15.78 o 
   2  -3   6        3.55       55.98     23.57 o 
   3  -3   6       13.58        4.58     14.75 o 
   4  -3   6       14.62       26.66     16.88 o 
   5  -3   6      302.33      389.98     32.40 o 
   6  -3   6        0.41        0.43     20.58 o 
   7  -3   6      245.25      259.25     33.09 o 
   8  -3   6       96.68       43.61     26.08 o 
  -9  -2   6      103.35      145.42     32.26 o 
  -8  -2   6       14.84       -0.71     23.27 o 
  -7  -2   6        2.93        3.75     16.12 o 
  -6  -2   6      209.08      212.23     19.73 o 
  -5  -2   6      772.44      794.07     28.97 o 
  -4  -2   6       62.18       78.15     13.14 o 
  -3  -2   6      127.53      145.14     15.81 o 
  -1  -2   6     1859.79     1853.48     26.97 o 
   0  -2   6      920.22     1153.24     21.52 o 
   1  -2   6     1003.71     1114.07     25.06 o 
   2  -2   6     1484.94     1686.87     39.63 o 
   3  -2   6      132.78      155.19     11.84 o 
   4  -2   6      724.32      707.60     19.99 o 
   5  -2   6      602.22      676.28     23.32 o 
   6  -2   6      159.12      118.82     25.73 o 
   7  -2   6       10.69       46.21     24.19 o 
   8  -2   6      107.35      100.43     28.39 o 
  -9  -1   6        0.15       56.28     45.37 o 
  -8  -1   6       28.94       51.59     20.06 o 
  -7  -1   6        0.02      -11.22     16.05 o 
  -6  -1   6       45.97       26.99     14.39 o 
  -5  -1   6      532.69      565.71     22.38 o 
  -4  -1   6       17.90       32.18     11.53 o 
  -3  -1   6      183.83      152.75     15.59 o 
  -2  -1   6     3084.32     3120.92     54.63 o 
  -1  -1   6      729.20      772.95     18.77 o 
   0  -1   6      766.28      778.03     24.05 o 
   1  -1   6       62.77       54.37      9.15 o 
   2  -1   6     2654.32     2797.86     60.11 o 
   3  -1   6     1430.75     1513.36     24.91 o 
   4  -1   6     1166.80     1190.43     28.98 o 
   5  -1   6      496.18      565.27     23.20 o 
   6  -1   6      164.85      169.44     19.43 o 
   7  -1   6       17.45       24.41     22.37 o 
   8  -1   6        4.32       -7.07     30.35 o 
  -9   0   6        3.11      -22.39     38.60 o 
  -8   0   6        0.62        4.58     18.56 o 
  -7   0   6       77.33      104.38     19.36 o 
  -6   0   6      168.70      194.75     19.24 o 
  -5   0   6      246.36      295.28     26.65 o 
  -4   0   6      589.11      646.29     35.66 o 
  -3   0   6      126.09      150.41     13.82 o 
  -2   0   6      562.29      697.74     17.23 o 
  -1   0   6    17789.51    18551.43    119.35 o 
   0   0   6     1853.80     2241.55     59.94 o 
   1   0   6    10823.98    11866.08     54.95 o 
   3   0   6     1855.74     1964.37     29.37 o 
   4   0   6      360.09      357.46     18.23 o 
   5   0   6      400.49      431.84     21.79 o 
   6   0   6      207.87      204.75     20.63 o 
   7   0   6       22.84       28.97     19.74 o 
   8   0   6      105.41       86.76     26.24 o 
   9   0   6      166.33      220.09     51.86 o 
  -9   1   6        4.39       13.85     39.19 o 
  -8   1   6        0.01        6.36     18.27 o 
  -7   1   6        0.64       -1.12     16.09 o 
  -6   1   6        3.47        6.77     13.72 o 
  -5   1   6      585.44      572.36     27.61 o 
  -4   1   6      845.55      780.84     21.48 o 
  -3   1   6     1729.99     1534.81     23.82 o 
  -2   1   6       93.91      148.68     10.70 o 
  -1   1   6     2557.04     2693.50     27.61 o 
   0   1   6      545.41      630.63     16.64 o 
   1   1   6     1890.56     1708.54     50.43 o 
   2   1   6      670.19      754.40     21.49 o 
   3   1   6     1909.43     2001.18     30.08 o 
   4   1   6     1936.85     2028.89     32.82 o 
   5   1   6      761.56      775.83     24.96 o 
   6   1   6      283.55      289.50     22.19 o 
   7   1   6        3.08       14.99     16.14 o 
   8   1   6      201.38      252.41     32.98 o 
   9   1   6       12.54       54.21     44.78 o 
  -9   2   6        1.15       29.05     26.88 o 
  -8   2   6      212.51      241.70     33.75 o 
  -7   2   6        0.00        4.80     16.21 o 
  -6   2   6       89.51      128.95     18.73 o 
  -5   2   6      680.85      722.93     23.97 o 
  -4   2   6     1612.69     1692.40     29.31 o 
  -3   2   6     1545.99     1631.91     49.91 o 
  -2   2   6     1111.85     1134.33     29.64 o 
  -1   2   6     1620.99     1621.17     31.86 o 
   0   2   6      570.66      740.06     16.30 o 
   1   2   6     2504.38     2637.10     28.55 o 
   2   2   6      161.74      176.23     12.90 o 
   3   2   6     1242.41     1321.54     25.74 o 
   4   2   6     1014.46      940.11     24.94 o 
   5   2   6     1017.89     1029.42     27.05 o 
   6   2   6       10.92       14.40     14.12 o 
   7   2   6      132.20      174.15     21.19 o 
   8   2   6        1.38       -7.73     23.27 o 
   9   2   6        2.14       14.50     26.53 o 
  -9   3   6      102.91      125.60     31.33 o 
  -8   3   6      115.38       87.16     27.80 o 
  -7   3   6      244.21      275.14     24.41 o 
  -6   3   6        9.56       12.18     14.12 o 
  -5   3   6      987.42     1060.46     27.42 o 
  -4   3   6      145.01      168.75     21.66 o 
  -3   3   6     1379.04     1442.46     32.27 o 
  -2   3   6      386.99      666.18     35.36 o 
  -1   3   6    11884.80    13014.23    201.83 o 
   0   3   6     2064.54     2407.43     24.96 o 
   1   3   6    14963.12    16149.22     71.96 o 
   2   3   6      921.72     1091.46     31.83 o 
   3   3   6       24.61       39.50     11.45 o 
   4   3   6      779.68      847.13     44.80 o 
   5   3   6      426.84      474.24     21.79 o 
   6   3   6       25.18       18.39     14.83 o 
   7   3   6       68.61      104.69     28.58 o 
   8   3   6       82.48       83.83     27.02 o 
   9   3   6        1.12      -18.34     29.17 o 
  -8   4   6       37.06       46.37     26.00 o 
  -7   4   6      115.74      113.43     26.87 o 
  -6   4   6      340.98      339.57     23.40 o 
  -5   4   6     1097.15     1043.07     27.52 o 
  -4   4   6     1136.73     1219.74     36.10 o 
  -3   4   6     1721.78     1579.03     48.63 o 
  -2   4   6     3242.89     3330.36     82.94 o 
  -1   4   6        3.73        9.97      7.24 o 
   0   4   6      672.27      766.89     17.15 o 
   1   4   6      480.37      461.88     15.85 o 
   2   4   6     3824.92     3894.60     36.43 o 
   3   4   6       92.30       90.34     13.20 o 
   4   4   6       42.00       42.83     11.62 o 
   5   4   6      316.23      336.30     19.93 o 
   6   4   6       43.04       45.50     14.15 o 
   7   4   6       33.00       58.01     24.78 o 
   8   4   6        4.96       -9.99     24.84 o 
   9   4   6       26.33       45.00     28.55 o 
  -8   5   6      293.01      332.21     37.14 o 
  -7   5   6       15.44       -1.03     23.43 o 
  -6   5   6      276.94      272.61     22.39 o 
  -5   5   6      599.93      705.16     29.70 o 
  -4   5   6      772.15      734.43     22.24 o 
  -3   5   6       73.60      107.38     12.57 o 
  -2   5   6      812.65      984.77     26.06 o 
  -1   5   6      660.43      701.50     17.69 o 
   0   5   6     1182.69     1359.37     23.01 o 
   1   5   6     1907.47     1883.12     55.79 o 
   2   5   6      166.04      226.87     21.51 o 
   3   5   6       22.08       35.76     11.02 o 
   4   5   6       51.47       68.81     11.98 o 
   5   5   6      518.52      521.42     20.12 o 
   6   5   6      196.52      226.90     39.78 o 
   7   5   6        0.19       -7.23     21.62 o 
   8   5   6       45.72       36.62     25.59 o 
   9   5   6      243.26      253.03     36.92 o 
  -8   6   6      206.29      177.06     59.37 o 
  -7   6   6       64.58       87.37     27.26 o 
  -6   6   6       39.24       37.12     22.65 o 
  -5   6   6      100.93      217.15     39.78 o 
  -4   6   6      223.88      227.34     17.56 o 
  -3   6   6        5.56       -1.73     10.40 o 
  -2   6   6       44.58       84.81     17.81 o 
  -1   6   6      139.15      211.44     15.86 o 
   0   6   6     1301.87     1554.06     26.15 o 
   1   6   6     4698.17     4370.22     73.72 o 
   2   6   6     1430.86     1560.28     27.10 o 
   3   6   6      265.10      271.54     15.38 o 
   4   6   6     1283.51     1271.35     22.67 o 
   5   6   6      762.60      821.27     35.69 o 
   6   6   6       97.65      104.51     24.33 o 
   7   6   6       93.61      150.79     28.85 o 
   8   6   6       22.78       66.29     27.83 o 
   9   6   6       35.62       31.11     28.90 o 
  -8   7   6        0.67      -17.95     24.70 o 
  -7   7   6       21.88       21.43     24.40 o 
  -6   7   6       23.74       36.72     22.56 o 
  -5   7   6       11.28       64.23     33.00 o 
  -4   7   6      492.02      432.92     21.34 o 
  -3   7   6      305.97      292.36     18.95 o 
  -2   7   6      703.21      771.05     22.52 o 
  -1   7   6     1307.17     1342.43     32.93 o 
   0   7   6     3468.58     4283.17     42.88 o 
   1   7   6      403.75      484.33     28.83 o 
   2   7   6     1250.47     1190.96     26.31 o 
   3   7   6        5.74        3.00      9.28 o 
   4   7   6      464.37      441.07     30.69 o 
   5   7   6     1439.78     1362.27     43.54 o 
   6   7   6       80.37       77.61     24.45 o 
   7   7   6      189.56      155.45     29.27 o 
   8   7   6        5.36       -7.05     24.77 o 
   9   7   6        3.42       43.02     29.56 o 
  -7   8   6       18.69       29.22     25.44 o 
  -6   8   6       58.35       84.63     25.98 o 
  -5   8   6        0.44       11.84     15.59 o 
  -4   8   6       91.28       92.03     16.76 o 
  -3   8   6       51.43       55.92     14.23 o 
  -2   8   6      361.81      401.83     19.94 o 
  -1   8   6       86.88       86.74     14.11 o 
   0   8   6       87.18       95.40     14.10 o 
   1   8   6     2271.02     2256.87     34.36 o 
   2   8   6      495.41      494.12     19.90 o 
   3   8   6      866.11      784.07     21.85 o 
   4   8   6      115.76      108.59     21.45 o 
   5   8   6     1504.12     1408.40     45.93 o 
   6   8   6        3.25       -7.15     20.29 o 
   7   8   6       74.96       65.78     26.95 o 
   8   8   6       66.51      133.92     32.26 o 
  -7   9   6       63.86      110.78     46.85 o 
  -6   9   6       53.74       36.43     26.81 o 
  -5   9   6       19.52       19.48     21.92 o 
  -4   9   6      137.57      147.16     19.73 o 
  -3   9   6      256.11      257.28     21.24 o 
  -2   9   6      365.00      401.14     21.47 o 
  -1   9   6      204.68      236.35     18.70 o 
   0   9   6      316.14      381.83     22.03 o 
   1   9   6      443.32      407.09     21.93 o 
   2   9   6      709.91      674.37     23.58 o 
   3   9   6       58.76       75.37     13.12 o 
   4   9   6       67.39       55.97     21.66 o 
   5   9   6     1325.83     1335.63     47.44 o 
   6   9   6      700.01      629.85     43.33 o 
   7   9   6       24.84       54.44     26.87 o 
   8   9   6        8.18        9.27     26.04 o 
  -6  10   6       35.83       60.94     25.91 o 
  -5  10   6        0.02        8.02     21.31 o 
  -4  10   6       20.17       32.42     16.85 o 
  -3  10   6        1.71        4.63     15.50 o 
  -2  10   6        4.12       28.83     14.81 o 
  -1  10   6      296.48      286.50     21.71 o 
   0  10   6      922.47     1094.02     42.65 o 
   1  10   6      933.54      964.36     28.28 o 
   2  10   6       11.28       48.94     15.99 o 
   3  10   6      147.25      112.35     15.17 o 
   4  10   6      468.87      437.65     34.86 o 
   5  10   6       90.49      120.92     31.23 o 
   6  10   6       77.38       71.01     26.74 o 
   7  10   6        3.19        0.37     23.91 o 
   8  10   6        3.90      -10.93     39.63 o 
  -6  11   6       19.63       39.48     41.54 o 
  -5  11   6       27.08       37.61     25.04 o 
  -4  11   6       17.92       23.72     22.22 o 
  -3  11   6      271.82      209.82     22.72 o 
  -2  11   6       68.78       59.23     17.73 o 
  -1  11   6        8.15       17.84     15.81 o 
   0  11   6        1.00        1.04     14.38 o 
   1  11   6      543.60      509.68     27.16 o 
   2  11   6       23.78       25.63     14.16 o 
   3  11   6       71.55       90.56     23.93 o 
   4  11   6      523.50      574.46     68.80 o 
   5  11   6       52.27       45.64     25.26 o 
   6  11   6        0.40       -4.88     23.53 o 
   7  11   6       86.74       96.06     30.43 o 
  -5  12   6       33.32        5.30     40.37 o 
  -4  12   6      176.44      171.90     29.36 o 
  -3  12   6       81.81       61.09     19.85 o 
  -2  12   6      323.43      371.96     27.04 o 
  -1  12   6       22.20        5.79     17.18 o 
   0  12   6      140.47      186.78     22.55 o 
   1  12   6       57.38       44.19     20.00 o 
   2  12   6       43.51       46.13     15.88 o 
   3  12   6      187.73      120.35     27.08 o 
   4  12   6      599.85      581.88     42.47 o 
   5  12   6      193.26      146.05     31.84 o 
   6  12   6      181.67      199.44     33.45 o 
   7  12   6       78.18       53.42     53.18 o 
  -4  13   6      282.09      309.66     56.87 o 
  -3  13   6        1.03        5.67     18.51 o 
  -2  13   6      129.77      146.62     22.22 o 
  -1  13   6       40.75       53.57     19.55 o 
   0  13   6        2.77        1.26     17.77 o 
   1  13   6      123.95      103.66     19.72 o 
   2  13   6        0.36       36.40     22.60 o 
   3  13   6      287.01      339.83     34.76 o 
   4  13   6      139.66      121.01     28.96 o 
   5  13   6       34.40       42.72     26.72 o 
   6  13   6        0.12       -7.20     25.59 o 
  -3  14   6       72.82       78.67     39.78 o 
  -2  14   6      124.57      141.29     23.27 o 
  -1  14   6       45.12       38.49     19.31 o 
   0  14   6       57.12       80.55     25.76 o 
   1  14   6       52.31       62.03     19.50 o 
   2  14   6      332.47      367.57     35.73 o 
   3  14   6      172.58      163.62     34.03 o 
   4  14   6      473.80      522.41     42.92 o 
   5  14   6        0.32       -2.49     26.37 o 
  -2  15   6      339.46      352.84     43.31 o 
  -1  15   6       42.55       40.25     25.81 o 
   0  15   6      273.01      335.22     29.48 o 
   1  15   6       89.67      122.38     28.73 o 
   2  15   6        7.71       21.87     24.33 o 
   3  15   6       42.23       29.57     26.56 o 
   4  15   6      160.29      165.78     32.49 o 
   1  16   6       17.92        5.47     25.09 o 
  -3 -12   7      113.67       95.76     50.68 o 
  -2 -12   7       16.82       33.73     27.15 o 
  -1 -12   7       24.75       36.17     25.87 o 
   0 -12   7       16.74       38.96     27.95 o 
   1 -12   7       18.84       22.63     27.24 o 
  -5 -11   7      165.68      170.92     33.54 o 
  -4 -11   7       11.66       39.69     28.27 o 
  -3 -11   7      534.68      606.07     69.24 o 
  -2 -11   7      178.05      210.70     32.28 o 
  -1 -11   7      168.20      144.96     29.71 o 
   0 -11   7       82.20       60.80     27.95 o 
   1 -11   7       57.75       54.13     27.52 o 
   2 -11   7       32.59       19.59     26.76 o 
  -6 -10   7       30.33       38.32     30.08 o 
  -5 -10   7        3.49        2.37     26.25 o 
  -4 -10   7       34.17       44.78     34.18 o 
  -3 -10   7       37.46       16.67     17.77 o 
  -2 -10   7       20.51       18.81     28.73 o 
  -1 -10   7       20.15       13.43     22.62 o 
   0 -10   7      148.70      140.49     29.48 o 
   1 -10   7      214.48      199.24     32.84 o 
   2 -10   7        3.24       -3.01     23.86 o 
   3 -10   7      158.03      157.90     31.83 o 
   4 -10   7       10.86       -1.30     25.92 o 
  -6  -9   7       17.63       -7.76     24.79 o 
  -5  -9   7      137.36      175.46     30.46 o 
  -4  -9   7       73.51       94.51     20.91 o 
  -3  -9   7      291.73      276.58     25.38 o 
  -2  -9   7        0.61        9.43     16.35 o 
  -1  -9   7      290.23      299.68     32.82 o 
   0  -9   7      198.48      186.56     33.44 o 
   1  -9   7      191.01      194.53     31.24 o 
   2  -9   7        9.75       10.35     24.12 o 
   3  -9   7      108.82      123.81     34.03 o 
   4  -9   7       63.18       30.49     26.46 o 
   5  -9   7        1.28       20.30     26.28 o 
  -7  -8   7      399.34      347.10     39.27 o 
  -6  -8   7       13.55        5.42     24.13 o 
  -5  -8   7      308.35      273.10     53.77 o 
  -4  -8   7      135.77      162.59     21.76 o 
  -3  -8   7       28.50       43.61     17.64 o 
  -2  -8   7      259.55      208.75     27.74 o 
  -1  -8   7      402.42      373.34     33.12 o 
   0  -8   7        5.73       35.26     21.87 o 
   1  -8   7      338.33      318.30     33.44 o 
   2  -8   7       88.44       62.21     24.79 o 
   3  -8   7      164.31      165.11     30.16 o 
   4  -8   7       83.61       74.48     26.63 o 
   5  -8   7      133.74       86.36     29.91 o 
  -7  -7   7       49.47       61.37     28.32 o 
  -6  -7   7       82.00      102.96     28.19 o 
  -5  -7   7        5.04       14.30     23.38 o 
  -4  -7   7      221.64      210.60     22.25 o 
  -3  -7   7      844.29      756.26     37.03 o 
  -2  -7   7      669.85      635.88     26.56 o 
  -1  -7   7       10.30       10.19     13.53 o 
   0  -7   7      214.73      186.70     26.13 o 
   1  -7   7       10.25        8.22     19.00 o 
   2  -7   7       17.60       37.45     21.05 o 
   3  -7   7      799.10      783.09     42.59 o 
   4  -7   7       10.54       12.23     25.19 o 
   5  -7   7      318.38      275.71     35.18 o 
   6  -7   7        2.40      -16.27     24.96 o 
  -8  -6   7       23.46       41.48     28.52 o 
  -7  -6   7        0.23       33.15     25.84 o 
  -6  -6   7      105.40       88.83     26.33 o 
  -5  -6   7       11.54        8.86     15.00 o 
  -4  -6   7        8.48       10.71     14.34 o 
  -3  -6   7     1762.22     1567.44     35.60 o 
  -2  -6   7        5.56        0.86     12.65 o 
  -1  -6   7     1431.68     1368.58     30.09 o 
   0  -6   7      214.51      216.02     16.49 o 
   1  -6   7      150.33      126.73     22.43 o 
   2  -6   7       19.47       39.20     18.96 o 
   3  -6   7      832.46      762.24     40.23 o 
   4  -6   7       69.31       94.79     25.93 o 
   5  -6   7      216.41      187.56     30.93 o 
   6  -6   7       74.90       60.37     27.00 o 
  -8  -5   7        1.36      -19.42     32.41 o 
  -7  -5   7       62.00       79.92     28.73 o 
  -6  -5   7        0.07        0.79     22.16 o 
  -5  -5   7      179.37      186.82     19.65 o 
  -4  -5   7      123.47      139.75     23.74 o 
  -3  -5   7      508.63      483.71     23.97 o 
  -2  -5   7       34.02       22.29     12.60 o 
  -1  -5   7      792.45      777.20     23.70 o 
   0  -5   7      442.35      474.29     18.96 o 
   1  -5   7        4.30       71.75     25.19 o 
   2  -5   7       15.50        1.45     16.01 o 
   3  -5   7      238.43      260.24     28.71 o 
   4  -5   7      191.18      176.78     39.48 o 
   5  -5   7       10.23        4.29     21.97 o 
   6  -5   7       69.30       82.74     26.81 o 
   7  -5   7      306.58      302.68     37.92 o 
  -8  -4   7        2.66       21.13     25.20 o 
  -7  -4   7        0.23        4.10     22.65 o 
  -6  -4   7       93.73       63.01     16.68 o 
  -5  -4   7        2.50        6.66     13.54 o 
  -4  -4   7     1151.75      978.22     66.33 o 
  -3  -4   7       51.29       27.38     12.56 o 
  -2  -4   7      107.94      108.05     14.49 o 
  -1  -4   7      628.38      613.75     21.39 o 
   0  -4   7      321.32      350.76     17.44 o 
   1  -4   7     1419.53     1328.30     38.41 o 
   2  -4   7        0.06       11.76     15.73 o 
   3  -4   7      108.24      144.40     22.50 o 
   4  -4   7        9.53       12.86     19.08 o 
   5  -4   7       38.91       27.48     22.47 o 
   6  -4   7       82.06       64.82     37.12 o 
   7  -4   7      465.96      411.09     40.52 o 
  -9  -3   7      115.88      203.30     55.39 o 
  -8  -3   7       54.68       66.30     27.14 o 
  -7  -3   7       44.35       53.75     24.35 o 
  -6  -3   7      406.46      381.50     24.56 o 
  -5  -3   7       12.36       16.40     12.79 o 
  -4  -3   7        7.94       -0.62     11.56 o 
  -3  -3   7      560.65      464.01     22.79 o 
  -2  -3   7       35.01       66.98     13.18 o 
  -1  -3   7     2346.22     2184.52     32.62 o 
   0  -3   7      323.60      345.71     17.40 o 
   1  -3   7     2939.76     2733.26     28.17 o 
   2  -3   7      319.63      313.65     25.63 o 
   3  -3   7      159.45      127.47     20.39 o 
   4  -3   7        1.03       -3.93     19.89 o 
   5  -3   7       49.42       34.14     21.04 o 
   6  -3   7       49.42       59.05     24.61 o 
   7  -3   7      403.98      392.93     45.37 o 
   8  -3   7       19.76       44.64     27.29 o 
  -9  -2   7        0.68       47.14     43.90 o 
  -8  -2   7      156.63      184.26     30.62 o 
  -7  -2   7      393.11      412.12     27.14 o 
  -6  -2   7       20.86       21.71     14.86 o 
  -5  -2   7        0.68        5.59     12.16 o 
  -4  -2   7      156.45      139.31     15.24 o 
  -3  -2   7     1379.45     1061.43     25.53 o 
  -2  -2   7     1950.96     1731.44     39.41 o 
  -1  -2   7      298.26      303.93     17.15 o 
   0  -2   7       16.28       21.34     10.10 o 
   1  -2   7       88.32       76.22     11.85 o 
   2  -2   7      149.74      142.24     11.06 o 
   3  -2   7       21.03       23.45     16.06 o 
   4  -2   7       47.18       50.18     11.24 o 
   5  -2   7      413.68      390.78     31.96 o 
   6  -2   7       95.68       91.83     24.98 o 
   7  -2   7        1.52       -7.44     22.50 o 
   8  -2   7        9.45       12.27     30.49 o 
  -9  -1   7      187.89      329.11     62.76 o 
  -8  -1   7       27.64       38.16     19.51 o 
  -7  -1   7       22.89       65.70     18.22 o 
  -6  -1   7      537.13      467.48     24.92 o 
  -5  -1   7      336.81      322.29     20.47 o 
  -4  -1   7       77.07       68.11     14.99 o 
  -3  -1   7     1554.64     1331.20     27.63 o 
  -2  -1   7     1459.98     1483.05     25.94 o 
  -1  -1   7     2004.41     1935.07     27.88 o 
   0  -1   7      308.51      280.28     14.35 o 
   1  -1   7      370.60      427.88     15.60 o 
   2  -1   7       10.92       59.22     23.57 o 
   3  -1   7      335.40      305.57     15.51 o 
   4  -1   7        6.24       -0.67     10.36 o 
   5  -1   7       45.22       48.79     15.80 o 
   6  -1   7       61.14       21.21     28.87 o 
   7  -1   7       27.12       36.83     32.41 o 
   8  -1   7       11.45       49.66     36.68 o 
  -9   0   7       83.55       65.70     45.67 o 
  -8   0   7        9.37        5.31     23.46 o 
  -7   0   7       94.42      114.83     20.29 o 
  -6   0   7      273.01      246.47     24.48 o 
  -5   0   7      851.91      774.04     25.03 o 
  -4   0   7      305.33      281.70     17.15 o 
  -3   0   7     3046.14     2696.23     56.60 o 
  -2   0   7       99.23      113.05     11.65 o 
  -1   0   7      719.26      696.75     25.61 o 
   0   0   7      822.40      925.96     28.59 o 
   1   0   7       30.01       36.15      9.23 o 
   2   0   7      531.92      668.82     33.75 o 
   3   0   7       45.51       70.98     13.54 o 
   4   0   7       32.66       49.35     12.14 o 
   5   0   7      267.25      250.98     19.50 o 
   6   0   7       40.41       45.87     16.11 o 
   7   0   7      396.61      379.63     26.34 o 
   8   0   7       67.64       74.99     26.05 o 
  -9   1   7       85.18       12.37     42.43 o 
  -8   1   7       10.32       45.35     27.10 o 
  -7   1   7      105.60      120.10     20.31 o 
  -6   1   7       51.21       53.43     15.98 o 
  -5   1   7       86.30      118.08     15.34 o 
  -4   1   7      126.26      141.90     13.97 o 
  -3   1   7      241.26      224.82     14.61 o 
  -2   1   7       98.85      119.60     10.75 o 
  -1   1   7     3094.14     2893.94     28.82 o 
   0   1   7     1265.34     1265.86     21.48 o 
   1   1   7     1714.50     1665.37     32.56 o 
   2   1   7      442.02      455.18     17.93 o 
   3   1   7      128.47      169.31     15.40 o 
   4   1   7       65.23       62.18     12.83 o 
   5   1   7     1822.50     1715.01     33.74 o 
   6   1   7       51.62       61.66     16.41 o 
   7   1   7      718.03      818.05     31.71 o 
   8   1   7        5.77       11.96     23.50 o 
   9   1   7        2.74       38.01     45.67 o 
  -9   2   7       17.91        6.36     26.81 o 
  -8   2   7        0.00       26.50     25.51 o 
  -7   2   7      533.81      636.22     42.22 o 
  -6   2   7       84.21      120.74     17.66 o 
  -5   2   7     1554.64     1449.31     30.35 o 
  -4   2   7      227.99      206.70     16.63 o 
  -3   2   7       88.96      119.95     11.20 o 
  -2   2   7      275.28      242.51     20.63 o 
  -1   2   7     3128.79     2737.10     38.56 o 
   0   2   7      201.77      227.46     17.60 o 
   1   2   7     3414.87     2980.81     32.00 o 
   2   2   7       24.60       31.49     10.24 o 
   3   2   7       40.36       67.65     13.54 o 
   4   2   7      120.40      126.77     14.77 o 
   5   2   7      274.48      292.96     20.23 o 
   6   2   7       40.51       51.19     15.53 o 
   7   2   7      382.46      384.74     26.48 o 
   8   2   7       21.23       36.59     24.34 o 
   9   2   7       74.29       96.35     50.09 o 
  -8   3   7       30.65       26.49     25.59 o 
  -7   3   7      597.78      601.87     41.88 o 
  -6   3   7       44.27       51.75     15.54 o 
  -5   3   7      778.04      696.43     23.26 o 
  -4   3   7       53.27       37.11     16.56 o 
  -3   3   7      131.76      174.23     21.66 o 
  -2   3   7      801.48      823.04     63.79 o 
  -1   3   7      528.00      426.54     29.61 o 
   0   3   7     1370.71     1393.76     21.70 o 
   1   3   7     2617.43     2333.42     28.85 o 
   2   3   7       18.02       13.31     10.13 o 
   3   3   7     1717.00     1663.47     38.21 o 
   4   3   7      132.39      148.45     15.43 o 
   5   3   7      712.52      672.11     24.31 o 
   6   3   7       27.60       22.78     14.07 o 
   7   3   7       16.53        7.73     21.43 o 
   8   3   7        0.20       -1.70     23.92 o 
   9   3   7       86.61       81.77     30.20 o 
  -8   4   7       13.38       15.67     25.94 o 
  -7   4   7       56.09       43.46     25.42 o 
  -6   4   7       27.75       19.35     21.54 o 
  -5   4   7        5.69       11.97     12.10 o 
  -4   4   7        5.75        5.52      9.85 o 
  -3   4   7      591.99      631.20     28.69 o 
  -2   4   7       33.22       98.11     25.63 o 
  -1   4   7      207.66      200.21     25.34 o 
   0   4   7      250.29      279.50     18.43 o 
   1   4   7      377.16      301.62     14.44 o 
   2   4   7      750.61      724.79     39.37 o 
   3   4   7     2936.95     2594.21     34.70 o 
   4   4   7      151.84      153.99     15.10 o 
   5   4   7      840.69      751.21     24.90 o 
   6   4   7     1224.84     1144.50     31.28 o 
   7   4   7       22.21       39.61     23.11 o 
   8   4   7       54.69       49.82     26.21 o 
   9   4   7      143.60      180.55     34.97 o 
  -8   5   7       12.45       29.90     25.82 o 
  -7   5   7        3.29       38.89     26.81 o 
  -6   5   7        1.05       -0.14     21.56 o 
  -5   5   7       89.90       93.53     14.98 o 
  -4   5   7       10.66       28.59     11.67 o 
  -3   5   7      460.28      369.49     15.51 o 
  -2   5   7      162.64      168.13     12.25 o 
  -1   5   7      297.18      297.31     14.40 o 
   0   5   7       92.37       83.58     11.14 o 
   1   5   7     1636.20     1748.32     27.53 o 
   2   5   7     1452.71     1309.35     43.82 o 
   3   5   7     1535.45     1144.37     47.44 o 
   4   5   7      389.53      304.97     28.05 o 
   5   5   7       62.98       63.55     13.12 o 
   6   5   7      283.11      232.98     28.02 o 
   7   5   7      203.33      217.08     46.26 o 
   8   5   7      112.11      139.69     29.80 o 
   9   5   7       21.35       20.54     27.81 o 
  -8   6   7       62.03      104.19     30.20 o 
  -7   6   7      200.49      226.31     32.85 o 
  -6   6   7      115.89      100.61     26.31 o 
  -5   6   7       44.71       40.54     21.47 o 
  -4   6   7        1.08       24.79     11.95 o 
  -3   6   7       58.64       50.64     11.49 o 
  -2   6   7       66.87       69.27     11.49 o 
  -1   6   7     1127.43      962.34     45.71 o 
   0   6   7        3.38        3.25     11.38 o 
   1   6   7      720.49      622.64     20.84 o 
   2   6   7      129.75      137.54     14.46 o 
   3   6   7      709.66      632.74     26.98 o 
   4   6   7       21.23       24.53     10.57 o 
   5   6   7       10.83        4.09     17.81 o 
   6   6   7      129.12      140.39     26.77 o 
   7   6   7      204.80      232.86     32.01 o 
   8   6   7        7.15      -18.20     24.90 o 
   9   6   7       63.84       86.14     30.75 o 
  -7   7   7      627.98      637.83     43.39 o 
  -6   7   7       11.62       21.74     23.24 o 
  -5   7   7      105.18      105.61     25.20 o 
  -4   7   7       32.38       48.04     13.64 o 
  -3   7   7      236.40      230.91     17.26 o 
  -2   7   7       40.29       63.77     12.22 o 
  -1   7   7     2546.09     2240.99     68.40 o 
   0   7   7       69.89       55.60     12.68 o 
   1   7   7     2913.89     2588.29     40.74 o 
   2   7   7      115.45      114.66     13.64 o 
   3   7   7        1.06        9.58      9.82 o 
   4   7   7      204.35      191.65     14.37 o 
   5   7   7        3.78        2.34     18.93 o 
   6   7   7        4.17       -9.61     21.15 o 
   7   7   7        0.51      -19.00     22.61 o 
   8   7   7      120.94      125.96     35.65 o 
  -7   8   7      546.40      506.04     75.57 o 
  -6   8   7       27.53       17.53     23.50 o 
  -5   8   7        6.19       13.95     21.98 o 
  -4   8   7       69.30       66.22     15.80 o 
  -3   8   7      180.19      176.61     17.73 o 
  -2   8   7        0.20      -13.76     10.93 o 
  -1   8   7      207.81      240.05     17.78 o 
   0   8   7       55.60       59.79     12.67 o 
   1   8   7      138.02      194.98     16.42 o 
   2   8   7       40.84       34.26     12.48 o 
   3   8   7        1.33        4.21      9.93 o 
   4   8   7      210.77      161.83     23.98 o 
   5   8   7        1.14       25.34     20.31 o 
   6   8   7      414.33      456.48     37.92 o 
   7   8   7       30.63       12.07     24.27 o 
   8   8   7        0.04       -2.47     25.20 o 
  -7   9   7      269.67      269.80     71.01 o 
  -6   9   7        0.38       -5.27     34.33 o 
  -5   9   7      137.17      111.50     26.34 o 
  -4   9   7       10.87       13.74     21.65 o 
  -3   9   7      771.00      669.58     26.02 o 
  -2   9   7        0.60        8.13     13.09 o 
  -1   9   7      178.81      197.80     18.06 o 
   0   9   7       57.72       71.23     14.20 o 
   1   9   7     2080.41     1879.39     62.18 o 
   2   9   7        0.48       -1.16     10.93 o 
   3   9   7     1615.67     1430.52     29.68 o 
   4   9   7       18.55       12.31     20.33 o 
   5   9   7       80.62       75.03     24.57 o 
   6   9   7       37.47       56.26     25.38 o 
   7   9   7       49.99       65.04     27.07 o 
   8   9   7       25.94       31.08     27.71 o 
  -6  10   7        2.00        0.51     23.15 o 
  -5  10   7      322.30      357.41     35.90 o 
  -4  10   7        0.85      -19.38     19.39 o 
  -3  10   7     1167.56     1077.44     32.71 o 
  -2  10   7      141.73      161.58     18.96 o 
  -1  10   7       98.48       95.08     16.87 o 
   0  10   7       90.03       74.21     15.75 o 
   1  10   7      330.24      312.59     21.46 o 
   2  10   7      150.72      164.07     17.70 o 
   3  10   7     1850.24     1546.84     42.15 o 
   4  10   7      156.74      110.19     24.87 o 
   5  10   7        0.13       12.33     21.35 o 
   6  10   7       38.03       42.55     26.56 o 
   7  10   7       24.47       45.20     27.60 o 
   8  10   7      118.14      108.07     31.24 o 
  -6  11   7        4.20       -2.36     39.48 o 
  -5  11   7      366.22      323.44     34.90 o 
  -4  11   7        0.11       -1.75     22.08 o 
  -3  11   7      245.63      264.99     27.11 o 
  -2  11   7      351.50      306.36     24.29 o 
  -1  11   7      186.80      174.21     20.78 o 
   0  11   7      123.41      139.01     21.31 o 
   1  11   7       30.07       32.96     15.35 o 
   2  11   7      739.43      764.10     33.47 o 
   3  11   7       20.11       25.02     21.25 o 
   4  11   7       28.34       16.99     23.54 o 
   5  11   7       39.37       57.01     25.07 o 
   6  11   7        0.52        8.89     24.06 o 
   7  11   7      446.00      375.65     40.10 o 
  -5  12   7       15.31       23.87     40.07 o 
  -4  12   7       26.64        4.20     22.48 o 
  -3  12   7        0.80        7.39     21.64 o 
  -2  12   7       58.87       37.80     18.24 o 
  -1  12   7      702.97      708.47     31.31 o 
   0  12   7       26.78       23.34     17.20 o 
   1  12   7      297.03      297.62     23.78 o 
   2  12   7        5.64        6.19     14.77 o 
   3  12   7       93.19      124.53     26.56 o 
   4  12   7        0.08       -8.71     23.85 o 
   5  12   7      383.19      340.89     37.14 o 
   6  12   7        0.84       61.72     33.74 o 
   7  12   7      252.15      263.23     36.98 o 
  -4  13   7       17.15       11.79     38.89 o 
  -3  13   7      383.37      384.86     37.72 o 
  -2  13   7        1.55       -4.15     17.64 o 
  -1  13   7      139.17      144.82     22.65 o 
   0  13   7      208.86      200.51     23.80 o 
   1  13   7      142.43      141.73     24.56 o 
   2  13   7       36.21        7.55     23.22 o 
   3  13   7       19.31       18.26     23.77 o 
   4  13   7       12.39       16.73     24.16 o 
   5  13   7        0.46       17.41     25.09 o 
   6  13   7        1.04      -17.24     24.37 o 
  -3  14   7       21.33       24.75     37.42 o 
  -2  14   7       90.90      158.18     30.22 o 
  -1  14   7      205.46      197.25     24.78 o 
   0  14   7        0.99      -10.60     17.40 o 
   1  14   7       96.52      112.79     20.32 o 
   2  14   7      176.41      169.33     29.06 o 
   3  14   7      342.09      311.03     35.73 o 
   4  14   7        4.75       16.55     25.93 o 
   5  14   7      149.97      136.96     32.18 o 
  -2  15   7        1.81        4.12     32.41 o 
  -1  15   7       10.26       24.06     19.83 o 
   0  15   7       51.79       17.65     24.01 o 
   1  15   7       65.76       21.73     24.69 o 
   2  15   7       10.99       24.93     25.82 o 
   3  15   7      434.87      388.26     45.08 o 
   4  15   7       10.73       19.44     27.17 o 
   1  16   7        0.05        3.52     24.86 o 
  -4 -11   8      245.24      311.14     58.34 o 
  -3 -11   8        3.98      -42.43     38.89 o 
  -2 -11   8      107.47      156.69     31.82 o 
  -1 -11   8       87.47      102.25     29.38 o 
   0 -11   8       74.79      102.27     30.58 o 
   1 -11   8        1.60        3.79     26.33 o 
   2 -11   8      186.51      196.89     36.09 o 
  -5 -10   8        0.15       -8.06     27.08 o 
  -4 -10   8      250.79      227.80     34.55 o 
  -3 -10   8       11.79       14.00     22.89 o 
  -2 -10   8        6.70        5.86     22.56 o 
  -1 -10   8      100.16      137.41     54.21 o 
   0 -10   8       32.53       12.96     24.84 o 
   1 -10   8       54.53       69.34     27.14 o 
   2 -10   8        3.61       18.67     24.99 o 
   3 -10   8        2.74      -14.98     25.06 o 
  -6  -9   8       16.01        1.73     27.37 o 
  -5  -9   8        0.20       -2.32     24.82 o 
  -4  -9   8      199.26      239.94     26.62 o 
  -3  -9   8       11.73      -19.94     16.62 o 
  -2  -9   8       19.89       60.18     24.07 o 
  -1  -9   8        0.51       -6.96     21.08 o 
   0  -9   8       56.31       45.32     24.97 o 
   1  -9   8       58.88       65.97     27.05 o 
   2  -9   8       27.61       36.20     25.42 o 
   3  -9   8      171.67      168.08     33.51 o 
   4  -9   8      308.74      308.92     38.65 o 
  -7  -8   8        4.34       28.42     35.21 o 
  -6  -8   8      155.77      164.36     31.84 o 
  -5  -8   8       73.70       85.28     26.55 o 
  -4  -8   8      193.52      219.36     24.30 o 
  -3  -8   8        0.45       11.49     16.21 o 
  -2  -8   8      483.96      453.78     27.17 o 
  -1  -8   8        3.30       26.36     21.98 o 
   0  -8   8       19.82       19.15     22.39 o 
   1  -8   8      249.30      282.24     34.01 o 
   2  -8   8      487.49      650.77    101.94 o 
   3  -8   8       91.53      150.66     30.93 o 
   4  -8   8       59.57       55.67     25.86 o 
   5  -8   8        7.59        9.65     29.61 o 
  -7  -7   8       16.96        5.31     25.84 o 
  -6  -7   8       59.78       51.51     27.18 o 
  -5  -7   8      194.88      294.63    114.61 o 
  -4  -7   8      123.58      147.53     21.14 o 
  -3  -7   8       53.32       50.89     17.48 o 
  -2  -7   8       40.21       45.45     16.84 o 
  -1  -7   8       71.12       71.65     16.86 o 
   0  -7   8        0.84       -5.61     18.68 o 
   1  -7   8       22.20        5.73     21.50 o 
   2  -7   8       32.78       92.03     24.62 o 
   3  -7   8      497.32      473.85     39.66 o 
   4  -7   8       30.94       33.85     24.27 o 
   5  -7   8       20.90       23.04     25.10 o 
   6  -7   8       39.87       47.41     27.80 o 
  -8  -6   8       50.06       71.41     29.85 o 
  -7  -6   8       56.80       46.85     26.43 o 
  -6  -6   8      159.28      162.72     32.70 o 
  -5  -6   8       91.14      159.04     31.24 o 
  -4  -6   8       47.39       60.67     17.31 o 
  -3  -6   8      277.77      331.06     28.93 o 
  -2  -6   8       14.98       20.09     14.40 o 
  -1  -6   8     1198.21     1151.69     34.25 o 
   0  -6   8     1432.75     1719.39     48.64 o 
   1  -6   8       39.06       35.50     20.42 o 
   2  -6   8      169.75      159.13     25.92 o 
   3  -6   8      356.57      341.03     33.93 o 
   4  -6   8       11.17       19.91     23.23 o 
   5  -6   8      114.17      128.12     28.60 o 
   6  -6   8       29.67       20.90     25.38 o 
  -8  -5   8      115.59      171.25     32.22 o 
  -7  -5   8      275.32      335.19     35.67 o 
  -6  -5   8        7.33       14.44     22.44 o 
  -5  -5   8       54.71       77.71     17.52 o 
  -4  -5   8        4.52        0.12     29.02 o 
  -3  -5   8       23.54       42.64     14.81 o 
  -2  -5   8        5.38       13.96     12.84 o 
  -1  -5   8      111.50      116.73     15.67 o 
   0  -5   8      472.09      571.28     20.57 o 
   1  -5   8       31.58       45.15     18.29 o 
   2  -5   8        2.29       -5.00     16.45 o 
   3  -5   8      115.88       99.73     24.58 o 
   4  -5   8       44.89       19.74     30.64 o 
   5  -5   8      287.77      343.42     35.83 o 
   6  -5   8        3.65       22.06     24.69 o 
   7  -5   8       25.49       54.63     28.46 o 
  -8  -4   8       15.57       17.91     25.34 o 
  -7  -4   8      125.71      158.98     28.56 o 
  -6  -4   8        9.42       17.07     15.82 o 
  -5  -4   8      141.12      177.44     21.65 o 
  -4  -4   8      411.32      397.99     22.18 o 
  -3  -4   8      264.84      289.12     20.74 o 
  -2  -4   8      430.98      520.34     21.54 o 
  -1  -4   8       82.96       86.83     13.81 o 
   0  -4   8     2386.28     3074.52     62.57 o 
   1  -4   8      297.83      329.89     22.87 o 
   2  -4   8      289.21      291.70     27.60 o 
   3  -4   8       34.60       27.00     18.65 o 
   4  -4   8      438.22      460.09     35.83 o 
   5  -4   8      396.70      399.01     36.67 o 
   6  -4   8        7.39       14.85     23.53 o 
   7  -4   8       54.04       47.66     26.84 o 
  -8  -3   8       10.67       39.16     25.94 o 
  -7  -3   8       54.05       70.19     24.88 o 
  -6  -3   8      167.66      213.90     21.35 o 
  -5  -3   8      198.95      213.06     19.96 o 
  -4  -3   8       45.83       57.50     13.95 o 
  -3  -3   8      304.22      325.27     20.52 o 
  -2  -3   8     4445.12     4567.83     52.10 o 
  -1  -3   8     1651.57     1813.89     31.32 o 
   0  -3   8     1965.43     2646.56     57.95 o 
   1  -3   8     2865.85     2864.65     43.99 o 
   2  -3   8     1478.41     1429.92     41.27 o 
   3  -3   8      550.78      516.23     31.66 o 
   4  -3   8       58.55       81.13     21.94 o 
   5  -3   8      378.16      414.04     35.79 o 
   6  -3   8      153.46      149.90     29.46 o 
   7  -3   8        6.49       26.73     25.21 o 
  -8  -2   8      133.19      157.34     48.32 o 
  -7  -2   8       11.95        4.23     16.41 o 
  -6  -2   8      291.69      292.77     31.50 o 
  -5  -2   8     1182.76     1101.80     29.68 o 
  -4  -2   8      471.05      467.82     21.35 o 
  -3  -2   8      937.18      870.89     32.26 o 
  -2  -2   8       36.35        7.01     10.87 o 
  -1  -2   8     1295.16     1355.95     28.34 o 
   0  -2   8     1040.11     1367.64     26.89 o 
   1  -2   8      218.73      201.82     14.56 o 
   3  -2   8     1750.56     1657.19     44.58 o 
   4  -2   8        0.44        1.81     16.97 o 
   5  -2   8        3.96       18.56     20.42 o 
   6  -2   8      511.55      501.15     53.03 o 
   7  -2   8        1.28       56.87     25.42 o 
   8  -2   8      361.53      367.83     39.56 o 
  -8  -1   8        6.45      -12.35     23.52 o 
  -7  -1   8       67.50       86.20     19.82 o 
  -6  -1   8       47.73       47.84     15.75 o 
  -5  -1   8      247.97      279.10     20.07 o 
  -4  -1   8      197.75      195.05     24.58 o 
  -3  -1   8       35.56       26.82     11.21 o 
  -2  -1   8        3.22       14.19     10.96 o 
  -1  -1   8     1300.13     1462.17     32.20 o 
   0  -1   8     2684.73     3239.69     35.99 o 
   1  -1   8      110.02      147.50     14.47 o 
   2  -1   8       61.38       91.12     12.35 o 
   3  -1   8       26.58       12.59      9.85 o 
   4  -1   8      941.78      802.46     22.54 o 
   5  -1   8       71.70       58.49     14.49 o 
   6  -1   8      673.62      731.51     40.72 o 
   7  -1   8       70.17      103.99     42.43 o 
   8  -1   8      389.71      426.02     41.28 o 
  -9   0   8      175.85      246.32     57.45 o 
  -8   0   8        0.85      -26.09     22.07 o 
  -7   0   8       18.18       19.93     16.74 o 
  -6   0   8      369.31      382.51     24.36 o 
  -5   0   8      201.48      241.37     19.95 o 
  -4   0   8      989.88      966.33     24.41 o 
  -3   0   8      919.90      909.44     22.38 o 
  -2   0   8      298.42      300.30     18.51 o 
  -1   0   8        8.80       13.95      9.62 o 
   0   0   8       39.95       76.55     11.42 o 
   1   0   8       29.95       25.46     10.68 o 
   2   0   8        0.22        5.28     10.64 o 
   3   0   8      280.23      279.42     18.87 o 
   4   0   8      232.91      248.88     17.45 o 
   5   0   8      276.56      316.56     26.00 o 
   6   0   8      544.44      524.42     28.54 o 
   7   0   8        1.60        6.61     23.43 o 
   8   0   8        3.10       30.64     31.53 o 
  -8   1   8        4.60       11.89     25.12 o 
  -7   1   8       20.06       19.37     23.01 o 
  -6   1   8      249.26      259.39     21.62 o 
  -5   1   8      468.26      500.56     21.17 o 
  -4   1   8        0.08       -2.65      9.77 o 
  -3   1   8     1375.23     1368.19     42.68 o 
  -2   1   8      421.32      559.45     43.18 o 
  -1   1   8     1353.52     1420.33     22.82 o 
   0   1   8      594.06      845.49     19.79 o 
   1   1   8      314.97      388.96     16.40 o 
   2   1   8      217.48      247.54     17.11 o 
   3   1   8       11.35       -3.46     10.56 o 
   4   1   8      561.26      647.86     22.79 o 
   5   1   8      145.06      169.34     18.23 o 
   6   1   8        0.52        3.92     14.64 o 
   7   1   8        1.05       13.25     17.10 o 
   8   1   8       92.55      136.42     45.37 o 
  -8   2   8      154.81      253.52     46.11 o 
  -7   2   8       15.11       49.55     25.41 o 
  -6   2   8       78.69       84.10     16.71 o 
  -5   2   8      400.86      449.54     21.23 o 
  -4   2   8      227.47      237.82     14.99 o 
  -3   2   8      626.54      667.42     16.61 o 
  -2   2   8     3038.27     2910.99     48.83 o 
  -1   2   8     1585.66     1521.97     20.72 o 
   0   2   8     7433.19    10534.01    147.89 o 
   1   2   8     1804.52     1756.16     27.76 o 
   2   2   8     2459.78     2563.25     53.98 o 
   3   2   8      751.61      758.02     31.24 o 
   4   2   8      245.27      277.80     19.04 o 
   5   2   8       36.11       54.14     14.53 o 
   6   2   8       97.49       91.75     17.32 o 
   7   2   8       48.30       34.62     17.88 o 
   8   2   8       49.42       69.23     27.04 o 
  -8   3   8       76.50       49.93     27.89 o 
  -7   3   8        2.54       25.35     26.96 o 
  -6   3   8       27.06        7.33     21.35 o 
  -5   3   8       14.30       34.79     12.02 o 
  -4   3   8      367.13      341.67     27.95 o 
  -3   3   8        1.44        4.66     25.19 o 
  -2   3   8       56.55       97.83     28.29 o 
  -1   3   8      575.42      626.95     25.38 o 
   0   3   8      916.48     1325.98     30.58 o 
   1   3   8     1857.25     1825.50     28.05 o 
   2   3   8      492.14      775.59     44.75 o 
   3   3   8     2228.51     2162.84     33.12 o 
   4   3   8        0.29        4.18     11.32 o 
   5   3   8      119.91      154.21     25.44 o 
   6   3   8      315.72      359.52     24.24 o 
   7   3   8       21.55       17.85     22.22 o 
   8   3   8       18.50       22.79     25.13 o 
   9   3   8       42.63       25.85     27.83 o 
  -8   4   8        7.26       39.51     27.39 o 
  -7   4   8       63.45       75.41     27.19 o 
  -6   4   8      765.23      764.92     48.91 o 
  -5   4   8        8.92       61.28     27.99 o 
  -4   4   8      108.25      120.51     11.78 o 
  -3   4   8       99.73      130.70     20.72 o 
  -2   4   8       23.28       16.18     18.12 o 
  -1   4   8       80.50       79.44     16.63 o 
   0   4   8       17.51       60.27     10.19 o 
   1   4   8        0.77       -6.12      9.28 o 
   2   4   8      365.50      335.62     19.25 o 
   3   4   8     1104.86     1069.45     26.40 o 
   4   4   8     1079.74     1038.63     26.68 o 
   5   4   8      213.09      243.80     19.63 o 
   6   4   8      400.69      420.14     25.17 o 
   7   4   8       31.59       10.21     22.56 o 
   8   4   8        3.06      -36.16     22.29 o 
   9   4   8       69.22       74.46     30.06 o 
  -8   5   8      286.90      310.84     37.92 o 
  -7   5   8       65.82       74.64     33.15 o 
  -6   5   8      819.60      825.05     42.32 o 
  -5   5   8        9.05        3.00     19.37 o 
  -4   5   8     1245.82     1123.08     46.85 o 
  -3   5   8      182.23      148.43     21.24 o 
  -2   5   8        7.14       29.97     16.40 o 
  -1   5   8       53.41       49.15      9.76 o 
   0   5   8     1976.14     2572.83     76.31 o 
   1   5   8     1686.82     1704.45     28.18 o 
   2   5   8       59.99       63.08     12.73 o 
   3   5   8       14.74       17.03     11.13 o 
   4   5   8      379.78      392.59     20.90 o 
   5   5   8      607.72      577.30     23.56 o 
   6   5   8        9.32       35.85     22.23 o 
   7   5   8        1.06       12.63     21.87 o 
   8   5   8       31.14       24.16     25.83 o 
   9   5   8       25.33        4.68     27.87 o 
  -8   6   8      219.82      252.90     36.91 o 
  -7   6   8       47.66       75.71     27.25 o 
  -6   6   8      265.90      306.61     36.54 o 
  -5   6   8        9.01       34.97     21.71 o 
  -4   6   8       29.00       41.60     19.55 o 
  -3   6   8     1491.32     1527.72     62.30 o 
  -2   6   8      579.56     1024.39    108.43 o 
  -1   6   8       31.35       33.06     10.53 o 
   0   6   8     1928.55     2253.08     31.51 o 
   1   6   8     1827.00     1880.67     30.95 o 
   2   6   8        9.27        5.33     10.36 o 
   3   6   8      562.47      632.81     21.51 o 
   4   6   8      428.89      384.30     19.13 o 
   5   6   8     1277.47     1246.79     42.46 o 
   6   6   8      242.56      224.42     29.53 o 
   7   6   8        1.47       16.97     24.53 o 
   8   6   8       90.81      122.26     31.97 o 
  -7   7   8       15.76       51.54     26.84 o 
  -6   7   8       76.81       76.36     26.93 o 
  -5   7   8      374.21      384.69     35.82 o 
  -4   7   8       13.11       27.00     19.89 o 
  -3   7   8      362.45      407.81     18.77 o 
  -2   7   8     1510.86     1476.07     38.39 o 
  -1   7   8     1905.77     1890.85     29.59 o 
   0   7   8     2613.62     3150.86     38.07 o 
   1   7   8     2366.02     2352.39     43.68 o 
   2   7   8     5036.02     5053.82    122.87 o 
   3   7   8      221.42      217.78     16.72 o 
   4   7   8      247.38      273.83     43.86 o 
   5   7   8      132.95      116.64     25.10 o 
   6   7   8      116.50       99.91     26.18 o 
   7   7   8       37.96       66.07     44.93 o 
   8   7   8        8.70      -11.77     25.38 o 
  -7   8   8       57.12       36.00     26.47 o 
  -6   8   8       13.53       15.85     24.61 o 
  -5   8   8      543.46      565.78     38.89 o 
  -4   8   8       92.54      140.40     26.25 o 
  -3   8   8       39.30       20.40     13.00 o 
  -2   8   8      375.79      439.45     21.24 o 
  -1   8   8      229.91      247.39     17.65 o 
   0   8   8     2765.76     3610.73     48.21 o 
   1   8   8      276.39      305.95     19.47 o 
   2   8   8      324.98      430.39     19.91 o 
   3   8   8      135.32      178.73     26.52 o 
   4   8   8      255.14      279.18     17.36 o 
   5   8   8       31.26       36.47     22.38 o 
   6   8   8        7.23       19.42     23.20 o 
   7   8   8      249.88      301.39     50.09 o 
   8   8   8       30.23       21.07     26.01 o 
  -7   9   8        6.06        6.42     25.95 o 
  -6   9   8        5.56       -7.86     23.45 o 
  -5   9   8      238.83      263.93     32.07 o 
  -4   9   8       13.73       33.62     22.48 o 
  -3   9   8      280.74      267.46     30.83 o 
  -2   9   8       22.37       25.62     13.80 o 
  -1   9   8      189.85      212.10     18.80 o 
   0   9   8      616.04      697.67     25.06 o 
   1   9   8       67.41       53.44     13.86 o 
   2   9   8       65.32       94.95     14.77 o 
   3   9   8      125.91      166.31     17.12 o 
   4   9   8       38.51       44.03     21.43 o 
   5   9   8       33.68       70.97     36.09 o 
   6   9   8        5.53       12.40     23.32 o 
   7   9   8      227.47      265.19     34.89 o 
   8   9   8      133.89      111.22     31.59 o 
  -6  10   8       26.33       33.79     25.55 o 
  -5  10   8       50.52       73.14     25.66 o 
  -4  10   8       80.70       82.17     25.91 o 
  -3  10   8      194.24      177.34     33.00 o 
  -2  10   8       76.45       66.56     16.93 o 
  -1  10   8       31.01       27.72     14.96 o 
   0  10   8     1442.76     1725.93     36.58 o 
   1  10   8     1291.25     1197.54     32.16 o 
   2  10   8       69.68       82.32     16.07 o 
   3  10   8      768.15      769.13     26.33 o 
   4  10   8       10.32        5.53     20.93 o 
   5  10   8      337.85      356.28     36.58 o 
   6  10   8      118.20      111.82     28.43 o 
   7  10   8        1.95       -4.49     25.19 o 
   8  10   8        3.66       -3.60     27.39 o 
  -6  11   8       88.60       93.72     29.28 o 
  -5  11   8       24.49       40.56     24.49 o 
  -4  11   8        6.83        4.59     23.50 o 
  -3  11   8      132.54      135.27     28.31 o 
  -2  11   8        8.11       37.59     17.34 o 
  -1  11   8       12.23       16.95     16.43 o 
   0  11   8       89.68       95.37     18.23 o 
   1  11   8      151.99      182.69     21.67 o 
   2  11   8       54.04       60.30     16.63 o 
   3  11   8      259.37      268.67     31.80 o 
   4  11   8      203.88      224.74     31.18 o 
   5  11   8      513.71      506.86     41.27 o 
   6  11   8        0.28      -19.66     23.40 o 
   7  11   8        4.98       20.98     27.60 o 
  -5  12   8       22.59       26.25     26.10 o 
  -4  12   8       59.65       67.63     26.84 o 
  -3  12   8       88.84       81.56     27.02 o 
  -2  12   8      725.49      694.66     31.83 o 
  -1  12   8       32.88       31.50     18.39 o 
   0  12   8        0.27        7.00     16.15 o 
   1  12   8       25.94        3.58     16.31 o 
   2  12   8      328.30      423.05     31.33 o 
   3  12   8        6.30       -2.67     21.39 o 
   4  12   8      112.24      124.28     27.81 o 
   5  12   8       50.06       81.73     28.07 o 
   6  12   8      268.60      296.74     37.81 o 
   7  12   8        1.27        4.01     26.29 o 
  -4  13   8      370.24      390.90     39.50 o 
  -3  13   8      136.89      121.62     29.23 o 
  -2  13   8       65.52       50.60     25.59 o 
  -1  13   8        1.37       25.42     19.70 o 
   0  13   8       76.91       92.91     20.50 o 
   1  13   8       28.27        2.45     16.82 o 
   2  13   8       10.51       75.99     25.00 o 
   3  13   8        3.63        2.44     23.43 o 
   4  13   8       85.05      120.06     28.97 o 
   5  13   8       19.92       10.61     26.25 o 
   6  13   8        6.35       -4.15     26.56 o 
  -3  14   8        8.42       21.36     25.74 o 
  -2  14   8        2.69       32.63     24.90 o 
  -1  14   8       87.79       72.34     21.45 o 
   0  14   8       12.49        9.49     18.50 o 
   1  14   8       77.40       81.53     25.19 o 
   2  14   8        1.19        6.88     23.15 o 
   3  14   8        0.01       -3.63     23.84 o 
   4  14   8      187.94      264.75     35.81 o 
   5  14   8        0.01       -8.41     26.01 o 
  -2  15   8      181.18      244.58     35.48 o 
  -1  15   8        2.65       39.89     25.67 o 
   0  15   8       38.26       36.03     20.23 o 
   1  15   8       78.81       86.29     28.06 o 
   2  15   8      100.00      104.19     29.44 o 
   3  15   8        1.04       -9.84     25.86 o 
   4  15   8      234.92      284.73     38.93 o 
   1  16   8       18.82       25.92     26.46 o 
  -3 -11   9       35.79       11.20     46.26 o 
  -2 -11   9       27.40       22.77     25.61 o 
  -1 -11   9        4.61        3.16     26.87 o 
   0 -11   9       73.09       43.02     27.85 o 
  -4 -10   9       80.63       91.04     47.73 o 
  -3 -10   9       28.50       50.97     24.80 o 
  -2 -10   9      172.75      168.14     30.50 o 
  -1 -10   9        1.93       -3.18     23.82 o 
   0 -10   9       20.34       27.11     25.26 o 
   1 -10   9        0.77        8.61     25.20 o 
   2 -10   9      123.14      142.29     33.85 o 
  -5  -9   9       31.58       25.32     26.63 o 
  -4  -9   9       23.64       45.12     19.85 o 
  -3  -9   9      138.00      128.77     27.82 o 
  -2  -9   9       18.64       34.58     23.70 o 
  -1  -9   9      127.19      125.71     29.34 o 
   0  -9   9        6.91        0.68     22.83 o 
   1  -9   9       49.81       53.82     26.90 o 
   2  -9   9       90.75      125.64     35.50 o 
   3  -9   9      316.73      315.46     39.06 o 
  -6  -8   9        6.93       19.29     26.09 o 
  -5  -8   9       89.69      116.95     29.20 o 
  -4  -8   9        5.41       -1.22     16.88 o 
  -3  -8   9      463.17      464.92     29.55 o 
  -2  -8   9      132.34      167.30     38.60 o 
  -1  -8   9       72.15       64.59     24.94 o 
   0  -8   9        0.05       15.35     26.96 o 
   1  -8   9       18.01       12.58     24.27 o 
   2  -8   9        9.89        6.14     23.74 o 
   3  -8   9      143.67      102.50     28.95 o 
   4  -8   9        8.76       13.23     24.94 o 
  -7  -7   9       26.23       36.75     27.46 o 
  -6  -7   9       23.50       52.02     26.51 o 
  -5  -7   9       14.99       -7.52     23.24 o 
  -4  -7   9      180.86      168.55     22.40 o 
  -3  -7   9      128.13      181.94     22.11 o 
  -2  -7   9      317.22      315.14     24.41 o 
  -1  -7   9       27.46       32.98     22.95 o 
   0  -7   9       38.61       56.80     23.61 o 
   1  -7   9      117.66       83.17     25.59 o 
   2  -7   9      135.62      147.36     28.63 o 
   3  -7   9        5.02       37.36     24.27 o 
   4  -7   9      112.12      111.96     28.96 o 
   5  -7   9       24.48       27.75     27.27 o 
  -7  -6   9       56.98       87.43     29.14 o 
  -6  -6   9        0.28        5.93     23.76 o 
  -5  -6   9      133.23      118.32     19.29 o 
  -4  -6   9      443.18      435.16     28.28 o 
  -3  -6   9       70.20       61.00     17.61 o 
  -2  -6   9        6.52        8.68     14.69 o 
  -1  -6   9      820.85      810.55     46.53 o 
   0  -6   9       28.99       45.92     21.59 o 
   1  -6   9     2043.46     1731.00     57.31 o 
   2  -6   9      140.45      144.23     31.38 o 
   3  -6   9      317.67      301.19     33.75 o 
   4  -6   9        6.70       19.88     24.24 o 
   5  -6   9        1.17       39.08     25.72 o 
   6  -6   9       11.86       23.05     26.98 o 
  -8  -5   9        0.43       20.28     27.85 o 
  -7  -5   9      727.05      740.45     43.86 o 
  -6  -5   9       18.67       27.35     23.95 o 
  -5  -5   9        2.52       25.85     15.88 o 
  -4  -5   9      253.61      229.81     27.67 o 
  -3  -5   9       22.29       16.23     14.51 o 
  -2  -5   9        0.44        9.92     13.26 o 
  -1  -5   9     1185.35     1147.89     29.36 o 
   0  -5   9       43.86       35.76     12.69 o 
   1  -5   9     2364.98     2077.77     87.07 o 
   2  -5   9      177.41      214.98     33.29 o 
   3  -5   9      298.80      267.65     31.56 o 
   4  -5   9       91.26      103.19     26.19 o 
   5  -5   9       99.67       56.56     27.05 o 
   6  -5   9        7.03       -0.02     24.27 o 
  -8  -4   9       19.41       25.34     43.02 o 
  -7  -4   9       17.09       11.24     23.70 o 
  -6  -4   9      109.90      100.81     19.22 o 
  -5  -4   9      517.11      507.71     39.78 o 
  -4  -4   9      504.84      468.97     24.52 o 
  -3  -4   9      109.29      104.97     16.59 o 
  -2  -4   9      167.03      201.11     18.44 o 
  -1  -4   9        0.01       10.15     12.09 o 
   0  -4   9      236.65      243.91     17.28 o 
   1  -4   9        0.72       16.84     16.93 o 
   2  -4   9      356.33      307.53     29.53 o 
   3  -4   9       12.22       -5.15     18.43 o 
   4  -4   9        9.00        5.18     22.10 o 
   5  -4   9      259.86      268.75     34.17 o 
   6  -4   9        9.15       26.98     24.27 o 
   7  -4   9      135.64      142.53     32.19 o 
  -8  -3   9        1.19      -57.75     38.01 o 
  -7  -3   9      140.81       98.42     26.50 o 
  -6  -3   9      145.85      109.95     18.53 o 
  -5  -3   9       80.24       74.79     16.53 o 
  -4  -3   9      104.86       79.65     15.15 o 
  -3  -3   9      437.96      425.85     23.01 o 
  -2  -3   9       18.74       29.85     12.71 o 
  -1  -3   9      814.08      780.03     24.30 o 
   0  -3   9      293.70      327.90     18.39 o 
   1  -3   9       70.14       70.94     11.59 o 
   2  -3   9      444.13      452.35     31.66 o 
   3  -3   9      541.99      489.97     32.93 o 
   4  -3   9      241.28      172.25     26.87 o 
   5  -3   9      427.16      386.66     35.54 o 
   6  -3   9      389.96      357.01     38.02 o 
   7  -3   9        0.04       23.22     26.23 o 
  -8  -2   9       74.07       29.46     42.43 o 
  -7  -2   9       27.30       27.02     17.64 o 
  -6  -2   9       86.00       78.20     21.71 o 
  -5  -2   9       84.14       80.63     15.87 o 
  -4  -2   9       43.11       57.72     14.25 o 
  -3  -2   9     1245.29     1100.93     32.34 o 
  -2  -2   9       23.07       18.17     11.93 o 
  -1  -2   9      144.43      165.10     15.27 o 
   0  -2   9     1790.97     1872.77     46.17 o 
   1  -2   9     1368.23     1315.05     26.30 o 
   2  -2   9      148.80      157.84     13.64 o 
   3  -2   9      106.31       88.46     24.01 o 
   4  -2   9      224.01      227.46     27.42 o 
   5  -2   9      155.55      105.52     24.86 o 
   6  -2   9      179.65      239.79     31.84 o 
   7  -2   9        6.27       31.84     25.94 o 
  -8  -1   9       30.14        4.12     39.78 o 
  -7  -1   9       21.04       22.39     26.81 o 
  -6  -1   9       16.02       28.23     15.39 o 
  -5  -1   9      363.85      435.61     23.34 o 
  -4  -1   9      160.61      194.45     17.33 o 
  -3  -1   9        0.20       17.50     11.38 o 
  -2  -1   9     1462.32     1229.25     43.06 o 
  -1  -1   9     1420.49     1373.55     27.55 o 
   0  -1   9     1104.09     1061.92     24.40 o 
   1  -1   9     3801.92     3581.87     38.81 o 
   2  -1   9       81.94       73.65     11.92 o 
   3  -1   9        5.81       65.55     12.88 o 
   4  -1   9       22.35       26.54     11.83 o 
   5  -1   9       76.27       42.33     21.50 o 
   6  -1   9      297.83      249.54     31.71 o 
   7  -1   9      151.24      177.36     31.12 o 
   8  -1   9       34.73       53.84     26.77 o 
  -8   0   9        0.58        0.48     45.08 o 
  -7   0   9      458.08      498.95     59.66 o 
  -6   0   9      174.38      179.65     29.60 o 
  -5   0   9      617.22      630.69     35.11 o 
  -4   0   9        8.04       29.80     12.44 o 
  -3   0   9      991.42      953.89     23.16 o 
  -2   0   9      159.34      142.31     26.81 o 
  -1   0   9      563.66      448.26     32.54 o 
   0   0   9      173.15      169.20     15.15 o 
   1   0   9      858.62      719.11     24.01 o 
   2   0   9        9.26       44.54     15.30 o 
   3   0   9      610.02      649.53     21.15 o 
   4   0   9      375.90      377.30     19.87 o 
   5   0   9       87.02       91.61     18.29 o 
   6   0   9        5.23       -9.72     27.11 o 
   7   0   9      177.61      170.60     40.07 o 
   8   0   9      101.18      121.56     28.90 o 
  -8   1   9       16.69       39.48     26.84 o 
  -7   1   9      128.67      147.23     29.35 o 
  -6   1   9       11.86        9.17     20.88 o 
  -5   1   9      294.79      313.08     19.97 o 
  -4   1   9      110.70      114.12     13.34 o 
  -3   1   9      601.51      571.31     18.27 o 
  -2   1   9     1497.57     1682.85     57.75 o 
  -1   1   9      774.62      590.87     18.91 o 
   0   1   9      164.14      129.01     13.79 o 
   1   1   9      275.39      205.55     16.16 o 
   2   1   9     3083.30     2864.66     36.49 o 
   3   1   9     3375.87     3084.26     53.88 o 
   4   1   9      293.76      283.08     19.51 o 
   5   1   9     1016.36      957.85     31.60 o 
   6   1   9      193.97      187.81     21.05 o 
   7   1   9       12.79        4.28     22.57 o 
   8   1   9       57.60       56.57     40.07 o 
  -8   2   9       19.15       30.69     26.82 o 
  -7   2   9       19.86       51.12     24.96 o 
  -6   2   9       98.64       83.41     24.32 o 
  -5   2   9     1226.46     1123.68     36.37 o 
  -4   2   9       76.83       75.42     11.72 o 
  -3   2   9     2920.80     2343.21     48.51 o 
  -2   2   9     2431.48     2064.65     90.01 o 
  -1   2   9      820.31      831.48     18.81 o 
   0   2   9       18.02       28.41     10.67 o 
   1   2   9     1552.61     1765.46     38.19 o 
   2   2   9     2924.43     2889.23     40.48 o 
   3   2   9     2691.12     2481.19     52.42 o 
   4   2   9       18.56       22.44     12.37 o 
   5   2   9     2387.50     2127.51     38.50 o 
   6   2   9      255.89      243.58     22.00 o 
   7   2   9       12.48       10.47     17.03 o 
   8   2   9       17.13       34.47     41.84 o 
  -8   3   9        0.30       -5.32     25.31 o 
  -7   3   9       31.83       18.14     24.58 o 
  -6   3   9        4.63       20.50     22.10 o 
  -5   3   9     1257.06     1177.20     57.90 o 
  -4   3   9      176.62      179.13     23.22 o 
  -3   3   9     4181.90     3491.89     58.41 o 
  -2   3   9     3861.64     3427.42     55.21 o 
  -1   3   9     1193.30     1107.22     24.31 o 
   0   3   9      146.52      218.33     29.76 o 
   1   3   9      632.57      634.38     22.23 o 
   2   3   9     1846.14     2059.51     37.57 o 
   3   3   9     1195.59     1070.07     26.70 o 
   4   3   9      173.37      210.25     18.50 o 
   5   3   9        6.51       14.42     13.93 o 
   6   3   9      209.56      230.06     21.81 o 
   7   3   9        2.88       50.80     23.99 o 
   8   3   9        0.65      -10.17     23.22 o 
  -8   4   9        0.51       11.01     26.76 o 
  -7   4   9      158.78      168.13     30.85 o 
  -6   4   9        0.47       15.60     23.24 o 
  -5   4   9      139.30      117.65     23.73 o 
  -4   4   9       95.97       99.42     21.45 o 
  -3   4   9     1502.21     1461.66     41.50 o 
  -2   4   9      456.19      472.13     26.22 o 
  -1   4   9       44.88       34.64     16.35 o 
   0   4   9        6.48        9.75     14.37 o 
   1   4   9      801.08      577.41     24.87 o 
   2   4   9      628.22      810.13     89.41 o 
   3   4   9       56.80      124.10     14.81 o 
   4   4   9       31.67       18.54     12.18 o 
   5   4   9      630.72      618.44     25.67 o 
   6   4   9       27.84       40.94     16.45 o 
   7   4   9      490.30      424.45     36.37 o 
   8   4   9       34.61      -10.97     35.80 o 
  -8   5   9       13.98       -1.01     26.25 o 
  -7   5   9      270.06      283.65     35.73 o 
  -6   5   9       86.76       99.42     27.05 o 
  -5   5   9        0.20        7.90     20.41 o 
  -4   5   9      341.37      314.43     35.06 o 
  -3   5   9       80.23      108.05     20.18 o 
  -2   5   9      277.93      288.45     24.90 o 
  -1   5   9     2351.78     2200.99     46.26 o 
   0   5   9      374.74      348.64     17.65 o 
   1   5   9      622.77      595.01     21.09 o 
   2   5   9      620.00      615.67     22.54 o 
   3   5   9      594.42      634.39     32.98 o 
   4   5   9       44.09       35.79     13.04 o 
   5   5   9      419.89      441.58     24.39 o 
   6   5   9        0.27        6.64     21.81 o 
   7   5   9      220.02      200.99     30.37 o 
   8   5   9        1.07       -0.53     38.74 o 
  -8   6   9        1.57        5.28     27.47 o 
  -7   6   9       67.01      126.56     30.13 o 
  -6   6   9        1.57        6.59     23.54 o 
  -5   6   9      280.05      255.13     31.06 o 
  -4   6   9       99.53      126.99     24.01 o 
  -3   6   9       51.12       58.20     18.63 o 
  -2   6   9      424.78      401.94     29.91 o 
  -1   6   9     2995.50     2737.38     29.10 o 
   0   6   9     2295.42     2286.07     51.40 o 
   1   6   9      633.82      779.75     23.09 o 
   2   6   9      686.38      686.01     21.98 o 
   3   6   9      531.36      439.64     20.16 o 
   4   6   9       31.74       25.98     18.22 o 
   5   6   9       37.52       46.66     14.54 o 
   6   6   9       23.88       20.46     21.60 o 
   7   6   9        9.95       24.34     24.45 o 
   8   6   9        2.50       -7.93     24.91 o 
  -7   7   9       27.10       62.69     32.12 o 
  -6   7   9      194.46      227.93     32.68 o 
  -5   7   9      432.04      439.12     37.06 o 
  -4   7   9       85.20       93.14     24.12 o 
  -3   7   9      561.47      476.17     31.67 o 
  -2   7   9      360.63      362.04     16.31 o 
  -1   7   9      164.16      171.75     14.46 o 
   0   7   9      768.39      878.53     45.99 o 
   1   7   9      328.72      349.62     19.97 o 
   2   7   9        0.97       22.86     11.42 o 
   3   7   9     1670.80     1525.50     40.80 o 
   4   7   9       69.84       69.55     13.85 o 
   5   7   9      278.57      227.85     28.75 o 
   6   7   9      293.55      224.86     30.61 o 
   7   7   9      147.97      150.76     30.27 o 
   8   7   9        9.02        1.54     26.00 o 
  -7   8   9        4.84       10.53     26.13 o 
  -6   8   9       48.35       35.79     25.66 o 
  -5   8   9      274.82      274.57     33.75 o 
  -4   8   9        0.11       38.36     23.08 o 
  -3   8   9      658.24      645.98     36.59 o 
  -2   8   9      108.41       94.69     17.11 o 
  -1   8   9      334.11      310.72     18.67 o 
   0   8   9      402.01      432.49     20.25 o 
   1   8   9      529.41      502.67     21.42 o 
   2   8   9        7.01       35.30     12.13 o 
   3   8   9      470.49      403.09     20.75 o 
   4   8   9      364.36      349.40     19.69 o 
   5   8   9       81.90       88.74     24.73 o 
   6   8   9      295.92      321.34     34.89 o 
   7   8   9       92.73       50.28     26.93 o 
   8   8   9       67.21       54.28     28.25 o 
  -6   9   9        0.67      -13.72     24.00 o 
  -5   9   9      313.27      276.85     34.09 o 
  -4   9   9       29.58       50.15     34.91 o 
  -3   9   9       65.78       89.37     24.42 o 
  -2   9   9      159.87      175.43     17.91 o 
  -1   9   9      808.61      704.96     35.03 o 
   0   9   9      141.08      170.20     17.28 o 
   1   9   9      523.38      496.12     23.55 o 
   2   9   9       28.42       28.57     16.25 o 
   3   9   9       43.99       67.77     14.46 o 
   4   9   9      571.39      507.27     33.33 o 
   5   9   9       77.95      135.55     27.88 o 
   6   9   9      109.01       73.40     27.19 o 
   7   9   9      411.56      392.82     40.10 o 
   8   9   9       43.19       31.23     29.17 o 
  -6  10   9       53.45       56.94     27.95 o 
  -5  10   9       27.71       28.68     24.77 o 
  -4  10   9      111.28       84.30     37.42 o 
  -3  10   9      284.04      285.72     32.76 o 
  -2  10   9        0.35       14.60     20.92 o 
  -1  10   9     3814.62     3385.09     47.10 o 
   0  10   9       36.04       39.59     15.57 o 
   1  10   9     1958.57     1902.14     52.49 o 
   2  10   9       50.89       47.02     15.15 o 
   3  10   9       16.04       23.71     16.29 o 
   4  10   9      220.76      221.92     29.68 o 
   5  10   9       45.97       39.81     23.93 o 
   6  10   9        0.36        9.45     26.00 o 
   7  10   9      252.70      253.90     36.03 o 
  -5  11   9       27.24       20.88     24.19 o 
  -4  11   9      157.13      146.20     29.98 o 
  -3  11   9       46.83       43.57     24.45 o 
  -2  11   9      165.03      193.85     29.66 o 
  -1  11   9      805.24      802.15     31.23 o 
   0  11   9       76.91       80.59     18.24 o 
   1  11   9      138.00      154.36     19.92 o 
   2  11   9      113.66       93.93     18.14 o 
   3  11   9      228.00      218.52     29.65 o 
   4  11   9      445.57      401.44     36.19 o 
   5  11   9       54.65       82.98     27.71 o 
   6  11   9       13.05       14.79     25.04 o 
   7  11   9       19.66       -0.51     26.21 o 
  -5  12   9       19.77       71.64     42.87 o 
  -4  12   9        0.00       -6.81     23.65 o 
  -3  12   9      331.40      234.86     32.75 o 
  -2  12   9       22.20       42.03     24.96 o 
  -1  12   9        1.63       -4.33     16.43 o 
   0  12   9       23.46       22.36     17.08 o 
   1  12   9       47.35       51.04     17.65 o 
   2  12   9      159.86      126.70     19.78 o 
   3  12   9      278.96      300.57     34.44 o 
   4  12   9       50.10       53.66     26.76 o 
   5  12   9       67.75       62.77     28.41 o 
   6  12   9       19.55       21.19     26.42 o 
   7  12   9       24.66       34.60     30.20 o 
  -4  13   9       13.02       15.52     25.61 o 
  -3  13   9      545.12      592.75     45.22 o 
  -2  13   9        4.65       24.84     24.79 o 
  -1  13   9        1.06        1.62     17.85 o 
   0  13   9        0.02       12.01     17.09 o 
   1  13   9       28.01        6.71     17.32 o 
   2  13   9       38.46       36.24     32.12 o 
   3  13   9      228.60      216.24     40.51 o 
   4  13   9       14.05       24.12     25.41 o 
   5  13   9        0.01       31.45     30.20 o 
   6  13   9        7.38        5.14     27.18 o 
  -3  14   9       17.37       15.45     25.70 o 
  -2  14   9       90.16       95.36     28.11 o 
  -1  14   9       14.07        1.89     23.11 o 
   0  14   9        0.01        3.32     18.53 o 
   1  14   9       87.29      143.09     23.53 o 
   2  14   9       70.11       57.54     25.87 o 
   3  14   9        8.31       12.35     36.98 o 
   4  14   9       90.41       47.68     27.74 o 
   5  14   9      354.04      363.49     40.97 o 
  -1  15   9      129.23      147.79     31.56 o 
   0  15   9        7.90        3.15     19.13 o 
   1  15   9       20.88       14.73     33.88 o 
   2  15   9      130.51      121.90     30.46 o 
   3  15   9       32.44       18.79     25.55 o 
   4  15   9        0.07       -2.86     26.91 o 
  -3 -10  10      269.49      317.10     38.32 o 
  -2 -10  10      155.81      226.88     34.16 o 
  -1 -10  10       30.74       55.80     28.38 o 
   0 -10  10        4.33       30.35     26.87 o 
   1 -10  10      104.94      121.10     42.13 o 
  -5  -9  10      137.61      179.38     33.94 o 
  -4  -9  10        3.96       19.93     19.64 o 
  -3  -9  10       14.29       -7.52     22.07 o 
  -2  -9  10        0.52       50.10     24.94 o 
  -1  -9  10       33.69       31.12     25.17 o 
   0  -9  10        8.32        7.79     24.58 o 
   1  -9  10       24.14       21.76     25.62 o 
   2  -9  10      111.02      109.70     31.20 o 
   3  -9  10      218.49      274.11     39.48 o 
  -6  -8  10       69.96       83.13     30.19 o 
  -5  -8  10        9.64      -16.57     24.10 o 
  -4  -8  10       96.66      112.35     22.12 o 
  -3  -8  10        8.01       -3.78     17.65 o 
  -2  -8  10       12.75       38.19     23.15 o 
  -1  -8  10      614.90      638.16     45.31 o 
   0  -8  10      125.22      178.02     31.08 o 
   1  -8  10        9.60        5.95     24.45 o 
   2  -8  10      343.33      362.58     39.90 o 
   3  -8  10       14.68       21.46     34.62 o 
   4  -8  10      100.94      124.14     32.19 o 
  -6  -7  10       71.76       72.01     28.61 o 
  -5  -7  10      131.10      148.95     29.78 o 
  -4  -7  10       14.51       22.66     18.53 o 
  -3  -7  10       90.16       94.95     23.59 o 
  -2  -7  10       42.84       23.34     16.97 o 
  -1  -7  10      276.16      370.14     48.32 o 
   0  -7  10      397.43      456.44     38.76 o 
   1  -7  10       52.07       65.54     25.41 o 
   2  -7  10      275.15      290.56     35.37 o 
   3  -7  10       39.63       48.16     26.34 o 
   4  -7  10       97.06       70.81     34.62 o 
   5  -7  10       64.62       77.09     28.43 o 
  -7  -6  10        3.11       -4.55     25.84 o 
  -6  -6  10      210.82      195.85     32.00 o 
  -5  -6  10        4.93        1.98     16.41 o 
  -4  -6  10       41.64       44.26     18.82 o 
  -3  -6  10      514.20      517.23     29.55 o 
  -2  -6  10      161.19      197.50     21.43 o 
  -1  -6  10      186.44      192.71     28.65 o 
   0  -6  10      142.37      164.04     28.18 o 
   1  -6  10       31.93       34.44     23.12 o 
   2  -6  10        1.65       -6.21     21.53 o 
   3  -6  10       80.57       68.99     26.18 o 
   4  -6  10      460.32      509.03     52.89 o 
   5  -6  10       22.27       47.92     26.67 o 
  -7  -5  10       23.69      107.00     29.24 o 
  -6  -5  10        7.55        1.10     22.72 o 
  -5  -5  10       38.24       28.61     16.55 o 
  -4  -5  10      208.64      192.14     28.28 o 
  -3  -5  10      162.61      183.19     21.02 o 
  -2  -5  10     1277.09     1398.53     34.52 o 
  -1  -5  10      551.96      575.48     24.96 o 
   0  -5  10      224.68      269.32     29.98 o 
   1  -5  10     1393.98     1418.05     48.66 o 
   2  -5  10      153.92      158.84     27.16 o 
   3  -5  10      193.80      242.40     32.43 o 
   4  -5  10      269.40      273.13     34.36 o 
   5  -5  10      155.93      156.84     31.03 o 
   6  -5  10        2.89        9.87     25.21 o 
  -7  -4  10        4.50       -7.45     23.05 o 
  -6  -4  10       17.82       39.82     18.32 o 
  -5  -4  10       17.19       20.13     16.12 o 
  -4  -4  10        4.33        1.88     14.62 o 
  -3  -4  10      708.37      726.38     27.97 o 
  -2  -4  10      207.48      265.60     20.90 o 
  -1  -4  10       47.21       58.86     14.69 o 
   0  -4  10     1359.92     1599.25     31.57 o 
   1  -4  10      169.45      203.26     26.61 o 
   3  -4  10      573.73      542.41     40.09 o 
   4  -4  10      142.14      175.55     29.18 o 
   5  -4  10       22.90       27.24     23.77 o 
   6  -4  10       55.58       75.99     38.16 o 
  -8  -3  10       16.36       51.56     46.85 o 
  -7  -3  10      128.28      164.11     48.91 o 
  -6  -3  10      302.11      366.78     26.11 o 
  -5  -3  10        2.67       -2.86     14.42 o 
  -4  -3  10       70.67       38.40     15.40 o 
  -3  -3  10        1.96       -3.79     18.27 o 
  -2  -3  10     1402.40     1468.70     32.68 o 
  -1  -3  10       31.42       47.16     13.43 o 
   0  -3  10     3189.49     3940.77     44.94 o 
   1  -3  10      263.47      253.33     16.31 o 
   2  -3  10     1748.47     1694.44     48.14 o 
   3  -3  10        1.49       13.41     18.96 o 
   4  -3  10      124.88      116.64     26.37 o 
   5  -3  10        8.16        2.19     21.98 o 
   6  -3  10        6.71       -3.41     22.76 o 
   7  -3  10        2.09       -6.97     24.84 o 
  -8  -2  10       38.06       45.96     44.49 o 
  -7  -2  10      204.27      264.97     32.63 o 
  -6  -2  10      403.36      403.79     32.54 o 
  -5  -2  10       59.88       62.41     16.27 o 
  -4  -2  10      756.47      757.18     25.89 o 
  -3  -2  10       16.19        5.71     15.31 o 
  -2  -2  10       41.08       53.73     13.08 o 
  -1  -2  10      103.08      115.64     15.11 o 
   0  -2  10     3080.91     3638.54     64.71 o 
   1  -2  10      527.03      522.42     19.78 o 
   3  -2  10       92.12      107.74     22.76 o 
   4  -2  10      119.71      149.11     26.74 o 
   5  -2  10       48.36       40.58     23.32 o 
   6  -2  10       97.66      110.37     27.59 o 
   7  -2  10       58.48       80.40     27.81 o 
  -8  -1  10       52.33       50.97     43.02 o 
  -7  -1  10       66.87       62.93     25.12 o 
  -6  -1  10      403.75      302.29     36.68 o 
  -5  -1  10        2.06       21.66     13.95 o 
  -4  -1  10      328.54      320.25     20.30 o 
  -3  -1  10      777.69      654.40     22.72 o 
  -2  -1  10      144.61      144.32     15.16 o 
  -1  -1  10       16.25       27.41     11.60 o 
   0  -1  10       28.95       25.80     11.56 o 
   1  -1  10      448.51      436.38     19.09 o 
   2  -1  10      360.99      396.73     19.02 o 
   3  -1  10      467.52      474.68     19.53 o 
   4  -1  10     1584.60     1562.70     96.94 o 
   5  -1  10      278.26      292.94     32.13 o 
   6  -1  10       32.59       49.23     24.56 o 
   7  -1  10        0.01       -1.65     23.43 o 
  -8   0  10        1.13       -4.04     25.46 o 
  -7   0  10      106.81      124.55     27.81 o 
  -6   0  10        9.30       18.48     20.39 o 
  -5   0  10        2.66        2.15     13.06 o 
  -4   0  10     1435.31     1247.74     39.25 o 
  -3   0  10      821.42      756.78     24.76 o 
  -2   0  10     1706.43     1681.03     59.37 o 
  -1   0  10      299.48      331.98     20.19 o 
   0   0  10       57.85       86.19     19.83 o 
   1   0  10     2181.91     2063.75     70.95 o 
   2   0  10      139.65      170.08     18.28 o 
   3   0  10        5.31        1.64     11.16 o 
   4   0  10      393.18      342.77     20.54 o 
   5   0  10      189.97      222.33     29.16 o 
   6   0  10      430.50      423.28     37.99 o 
   7   0  10       21.77       45.62     33.59 o 
   8   0  10        5.48       13.97     25.13 o 
  -8   1  10       13.78       10.57     26.34 o 
  -7   1  10       12.04       41.22     25.46 o 
  -6   1  10        4.69       -5.22     19.54 o 
  -5   1  10      146.43      155.41     24.34 o 
  -4   1  10     1287.48     1257.52     37.43 o 
  -3   1  10      739.09      722.17     42.37 o 
  -2   1  10       11.74       20.81      9.77 o 
  -1   1  10      930.77      953.46     22.64 o 
   0   1  10       41.22       57.27     12.20 o 
   1   1  10       23.50       36.05     11.69 o 
   2   1  10      134.32      195.51     23.57 o 
   3   1  10     1056.36     1051.90     33.32 o 
   4   1  10        2.34       -3.82     12.42 o 
   5   1  10      299.78      291.43     22.40 o 
   6   1  10       61.09       61.17     24.54 o 
   7   1  10       20.38       42.19     32.26 o 
   8   1  10        4.78       60.40     42.72 o 
  -8   2  10      168.91      257.93     37.25 o 
  -7   2  10        5.83       43.00     25.13 o 
  -6   2  10      166.80      224.68     30.79 o 
  -5   2  10      138.86      169.67     26.19 o 
  -4   2  10        7.50       16.03     16.77 o 
  -3   2  10       16.46       46.50     17.77 o 
  -2   2  10      237.26      197.67     12.75 o 
  -1   2  10       78.59       81.57     11.67 o 
   0   2  10      745.25      704.05     24.55 o 
   1   2  10      533.16      590.81     20.80 o 
   2   2  10       76.40      117.03     14.34 o 
   3   2  10        7.28       35.96     12.80 o 
   4   2  10      232.25      242.87     30.79 o 
   5   2  10        3.71        2.71     16.53 o 
   6   2  10      854.43      786.76     32.83 o 
   7   2  10       18.17       27.75     17.45 o 
   8   2  10      128.12       86.92     45.37 o 
  -8   3  10       80.29       66.90     29.41 o 
  -7   3  10        0.13      -11.19     23.61 o 
  -6   3  10      780.04      792.95     41.78 o 
  -5   3  10        3.49       11.34     19.74 o 
  -4   3  10      329.97      385.55     31.27 o 
  -3   3  10       14.31       22.73     16.19 o 
  -2   3  10       46.05       91.12     21.07 o 
  -1   3  10      456.78      456.46     14.67 o 
   0   3  10      280.40      314.55     18.38 o 
   1   3  10       11.02       15.24     11.25 o 
   2   3  10      125.72      113.08     14.46 o 
   3   3  10      433.09      416.11     21.60 o 
   4   3  10      100.28      118.05     16.48 o 
   5   3  10      272.92      303.41     22.69 o 
   6   3  10       93.86      127.16     19.23 o 
   7   3  10       24.07       35.92     22.84 o 
   8   3  10      225.80      261.05     57.16 o 
  -8   4  10        3.90        3.67     28.02 o 
  -7   4  10       57.58       93.05     29.44 o 
  -6   4  10       50.63       32.80     24.52 o 
  -5   4  10      519.54      447.96     35.48 o 
  -4   4  10       10.70        8.90     17.39 o 
  -3   4  10      421.15      413.94     31.67 o 
  -1   4  10        7.99       19.25     15.19 o 
   0   4  10       40.34       81.22     12.55 o 
   1   4  10      442.49      576.16     25.00 o 
   2   4  10        0.09      -10.76     10.34 o 
   3   4  10     1126.72     1119.98     28.74 o 
   4   4  10     1811.22     1617.92     33.43 o 
   5   4  10      493.46      534.27     26.29 o 
   6   4  10       19.26        7.03     15.60 o 
   7   4  10       40.81       49.03     24.38 o 
   8   4  10       22.28       -5.63     23.64 o 
  -8   5  10       34.22       67.67     29.69 o 
  -7   5  10       17.60       30.35     38.01 o 
  -6   5  10      339.23      350.61     36.22 o 
  -5   5  10      554.72      595.02     39.17 o 
  -4   5  10      124.08      137.06     24.63 o 
  -3   5  10        3.40        5.25     16.60 o 
  -2   5  10      313.22      301.01     26.25 o 
  -1   5  10     1678.66     1682.92     66.44 o 
   0   5  10      156.31      176.76     14.53 o 
   1   5  10      226.37      306.15     18.14 o 
   2   5  10     1581.05     1585.16     38.02 o 
   3   5  10      516.31      522.11     22.95 o 
   4   5  10     1129.45     1030.54     29.13 o 
   5   5  10       53.53       34.69     21.14 o 
   6   5  10        7.56       14.71     20.81 o 
   7   5  10      153.05      174.79     29.00 o 
   8   5  10        5.54       -5.17     25.34 o 
  -7   6  10        0.69       23.16     26.37 o 
  -6   6  10       53.40       44.66     25.72 o 
  -5   6  10       10.43       20.48     22.92 o 
  -4   6  10      840.47      844.79     58.19 o 
  -3   6  10      643.87      609.42     33.84 o 
  -2   6  10      326.94      366.86     29.16 o 
  -1   6  10      512.08      529.74     41.54 o 
   0   6  10       15.99       47.25     11.52 o 
   1   6  10       16.52       16.88     11.05 o 
   2   6  10       17.42       36.80     12.06 o 
   3   6  10     1014.68      985.14     27.14 o 
   4   6  10      307.34      321.15     28.97 o 
   5   6  10      130.84      139.49     18.44 o 
   6   6  10      302.57      309.15     33.26 o 
   7   6  10       83.01       96.34     27.95 o 
   8   6  10       91.81      104.97     29.70 o 
  -7   7  10        0.66       22.64     26.37 o 
  -6   7  10       24.68       20.07     25.41 o 
  -5   7  10      118.08      110.75     27.88 o 
  -4   7  10      202.07      208.44     29.39 o 
  -3   7  10      653.22      526.42     33.03 o 
  -1   7  10     1033.89      924.00     21.34 o 
   0   7  10     3135.90     3685.95     75.15 o 
   1   7  10      361.50      352.08     20.36 o 
   2   7  10       13.53       38.21     12.10 o 
   3   7  10        6.26       25.18     12.79 o 
   4   7  10      572.50      662.67     24.83 o 
   5   7  10       76.22       58.16     23.32 o 
   6   7  10      500.80      491.10     66.74 o 
   7   7  10      119.18      139.83     30.30 o 
   8   7  10        6.78       42.84     28.10 o 
  -7   8  10        0.08       41.20     28.67 o 
  -6   8  10      127.19      132.84     31.03 o 
  -5   8  10       20.73       26.23     24.79 o 
  -4   8  10      116.39       85.45     25.92 o 
  -3   8  10       19.36       15.25     19.88 o 
  -2   8  10     1169.59     1206.29     52.89 o 
  -1   8  10      593.90      516.52     20.24 o 
   0   8  10     2831.88     3472.64     47.35 o 
   1   8  10       76.02       80.15     14.74 o 
   2   8  10     1870.58     1800.93     89.19 o 
   3   8  10        3.67       13.52     12.69 o 
   4   8  10       24.72       28.30     13.68 o 
   5   8  10       62.27       27.94     27.25 o 
   6   8  10      225.76      285.51     34.47 o 
   7   8  10      131.65      100.30     29.27 o 
   8   8  10       31.11        5.70     26.76 o 
  -6   9  10      161.48      106.78     29.91 o 
  -5   9  10        0.55       -9.70     23.20 o 
  -4   9  10       31.35       50.85     24.82 o 
  -3   9  10      632.27      662.32     47.88 o 
  -1   9  10       81.28       96.28     15.83 o 
   0   9  10      558.93      693.28     25.08 o 
   1   9  10       87.16       73.18     15.20 o 
   3   9  10      374.92      445.85     23.53 o 
   4   9  10        1.81       -7.55     20.16 o 
   5   9  10       16.29       18.68     24.25 o 
   6   9  10       77.09       93.96     28.23 o 
   7   9  10        3.79       10.14     26.45 o 
   8   9  10       91.50       63.34     30.62 o 
  -6  10  10        6.83        2.87     24.87 o 
  -5  10  10       37.98       72.11     27.85 o 
  -4  10  10      346.46      339.29     36.62 o 
  -3  10  10      541.80      549.71     40.91 o 
  -2  10  10      496.14      498.49     38.42 o 
  -1  10  10     1074.40     1077.07     30.91 o 
   0  10  10      404.82      442.04     29.74 o 
   1  10  10      798.20      712.66     31.06 o 
   2  10  10     2259.61     2226.85     41.10 o 
   3  10  10      228.57      240.41     21.06 o 
   4  10  10      174.33      179.17     28.36 o 
   5  10  10       38.19        4.51     29.76 o 
   6  10  10        8.21       -5.75     25.10 o 
   7  10  10        0.01       12.30     27.00 o 
  -5  11  10        4.29      -18.39     23.96 o 
  -4  11  10      707.66      713.90     90.45 o 
  -3  11  10       94.23      122.96     31.08 o 
  -2  11  10        6.90       34.06     24.16 o 
  -1  11  10       16.30       10.13     22.54 o 
   0  11  10      538.59      534.61     30.80 o 
   1  11  10        0.55        7.46     15.75 o 
   2  11  10       37.67       73.70     17.84 o 
   3  11  10      470.30      451.09     48.91 o 
   4  11  10       85.85       78.32     25.38 o 
   5  11  10        4.20        1.26     23.26 o 
   6  11  10      222.91      238.46     34.84 o 
   7  11  10       94.28       90.10     30.46 o 
  -5  12  10      104.78      101.36     49.20 o 
  -4  12  10       15.94       -2.45     25.13 o 
  -3  12  10       11.85       32.44     26.05 o 
  -2  12  10      158.30      190.41     30.85 o 
  -1  12  10       30.16       33.07     24.27 o 
   0  12  10      592.84      616.31     31.05 o 
   1  12  10      399.71      459.23     32.96 o 
   2  12  10       27.38       85.24     56.13 o 
   3  12  10       68.00       96.32     27.24 o 
   4  12  10       98.86      133.25     29.66 o 
   5  12  10       93.15      159.24     48.17 o 
   6  12  10      138.56      171.99     33.33 o 
  -4  13  10      276.81      306.21     39.24 o 
  -3  13  10      112.94      130.45     30.83 o 
  -2  13  10      399.29      472.53     41.48 o 
  -1  13  10       18.27        8.01     24.62 o 
   0  13  10      230.72      307.56     26.79 o 
   1  13  10      389.93      437.12     29.79 o 
   2  13  10       71.23       52.39     26.19 o 
   3  13  10        1.91       20.26     24.99 o 
   4  13  10       44.02       75.35     28.22 o 
   5  13  10       52.53       55.91     29.36 o 
   6  13  10       44.75       20.11     27.74 o 
  -3  14  10      126.87      145.88     33.10 o 
  -2  14  10      130.10      165.28     33.43 o 
  -1  14  10        8.26       15.80     24.45 o 
   0  14  10        2.16      -28.21     21.79 o 
   1  14  10       64.09       55.53     20.19 o 
   2  14  10       93.79      152.33     39.78 o 
   3  14  10        0.74       14.98     25.33 o 
   4  14  10       80.01      126.52     31.95 o 
   5  14  10      200.62      202.71     35.91 o 
  -1  15  10        9.46       14.82     24.99 o 
   0  15  10        0.43      -32.46     25.93 o 
   1  15  10       89.28      173.46     39.19 o 
   2  15  10      215.13      236.32     58.78 o 
   3  15  10      264.64      400.92     40.77 o 
   4  15  10       54.58       32.46     28.36 o 
  -2 -10  11      163.87      126.86     32.04 o 
  -1 -10  11        0.30       20.75     27.31 o 
  -4  -9  11        4.52       42.13     42.13 o 
  -3  -9  11       54.92       78.96     27.72 o 
  -2  -9  11       35.05       45.54     27.67 o 
  -1  -9  11       38.36       38.18     26.58 o 
   0  -9  11       57.56       86.09     29.89 o 
   1  -9  11      128.92      103.63     31.56 o 
   2  -9  11        3.11       23.57     41.84 o 
  -5  -8  11       60.70      108.89     29.48 o 
  -4  -8  11      118.41      130.95     22.81 o 
  -3  -8  11        6.08        3.90     22.23 o 
  -2  -8  11       16.44       43.67     24.82 o 
  -1  -8  11       40.32       75.24     27.14 o 
   0  -8  11      147.10      144.84     30.78 o 
   1  -8  11      292.81      259.20     36.52 o 
   2  -8  11       30.65       52.50     27.81 o 
   3  -8  11      250.38      198.17     36.04 o 
  -6  -7  11        1.46        5.95     26.47 o 
  -5  -7  11      220.19      237.00     33.12 o 
  -4  -7  11       96.03      110.13     21.97 o 
  -3  -7  11       21.20       43.02     20.97 o 
  -2  -7  11      193.86      168.07     29.15 o 
  -1  -7  11       17.79       24.66     23.32 o 
   0  -7  11       64.34       47.96     25.94 o 
   1  -7  11       93.11       56.47     26.35 o 
   2  -7  11      543.90      541.93     44.20 o 
   3  -7  11      193.67      150.23     32.73 o 
   4  -7  11      295.36      273.03     38.71 o 
  -6  -6  11        7.37        8.09     25.34 o 
  -5  -6  11       49.32       47.43     22.01 o 
  -4  -6  11       72.67       70.08     19.72 o 
  -3  -6  11        2.14       12.27     16.45 o 
  -2  -6  11       66.63       77.06     18.40 o 
  -1  -6  11      414.74      486.30     52.15 o 
   0  -6  11      138.83      130.61     27.97 o 
   1  -6  11       47.33       91.50     27.28 o 
   2  -6  11      363.76      351.17     36.56 o 
   3  -6  11      203.47      229.82     33.93 o 
   4  -6  11      376.21      354.59     39.81 o 
   5  -6  11       21.94       26.23     26.58 o 
  -7  -5  11       22.45       45.67     44.20 o 
  -6  -5  11      170.02      156.68     29.66 o 
  -5  -5  11      181.87      174.56     21.48 o 
  -4  -5  11        0.88      -18.93     25.78 o 
  -3  -5  11       15.60       64.52     18.65 o 
  -2  -5  11       12.45       24.46     16.50 o 
  -1  -5  11      451.19      426.61     25.05 o 
   0  -5  11       60.60       43.15     22.81 o 
   1  -5  11      726.71      707.22     41.37 o 
   2  -5  11       37.48       42.15     23.85 o 
   3  -5  11       52.45       86.28     26.56 o 
   4  -5  11       77.93       81.83     27.39 o 
   5  -5  11      153.60      128.55     30.70 o 
  -7  -4  11        0.95       -2.95     42.13 o 
  -6  -4  11       32.50       63.59     18.67 o 
  -5  -4  11       38.57       39.97     17.49 o 
  -4  -4  11        0.71       16.79     16.25 o 
  -3  -4  11     1114.10     1083.72     33.16 o 
  -2  -4  11      333.23      325.36     23.22 o 
   0  -4  11       32.33       32.75     13.75 o 
   1  -4  11      405.49      473.98     36.82 o 
   2  -4  11      229.16      180.34     27.48 o 
   3  -4  11      326.58      381.85     57.75 o 
   4  -4  11        0.90      -13.11     22.01 o 
   5  -4  11       63.82       54.33     27.44 o 
   6  -4  11      183.36      174.05     33.60 o 
  -7  -3  11        9.68       45.08     41.84 o 
  -6  -3  11        3.97       35.13     16.84 o 
  -5  -3  11       86.62       84.25     18.14 o 
  -4  -3  11       13.76       12.36     14.85 o 
  -3  -3  11      155.37      156.80     18.90 o 
  -2  -3  11     1343.51     1211.68     34.34 o 
  -1  -3  11      528.74      556.93     23.62 o 
   0  -3  11       17.55       10.90     12.46 o 
   1  -3  11     1357.74     1284.49     43.56 o 
   2  -3  11     1511.18     1358.84     46.31 o 
   3  -3  11      277.48      324.81     36.98 o 
   4  -3  11      379.75      326.96     34.86 o 
   5  -3  11       12.82        8.54     23.24 o 
   6  -3  11        2.63       11.07     24.69 o 
  -8  -2  11      128.44       93.69     48.91 o 
  -7  -2  11      290.81      233.05     32.70 o 
  -6  -2  11       88.55       81.34     24.77 o 
  -5  -2  11      119.62      137.80     20.05 o 
  -4  -2  11       42.51       27.92     14.81 o 
  -3  -2  11      257.79      276.16     24.95 o 
  -2  -2  11      100.20      143.97     16.76 o 
  -1  -2  11      781.65      738.19     25.33 o 
   0  -2  11      380.65      374.70     26.65 o 
   1  -2  11      429.88      368.84     19.31 o 
   2  -2  11     1261.94     1200.84     58.49 o 
   3  -2  11      166.92      170.40     26.07 o 
   4  -2  11        3.70        3.19     20.64 o 
   5  -2  11        4.87       23.87     23.54 o 
   6  -2  11       29.06       33.17     25.89 o 
   7  -2  11        4.27       17.56     25.73 o 
  -8  -1  11      132.67      117.86     50.09 o 
  -7  -1  11      140.97      125.68     28.06 o 
  -6  -1  11       16.08       30.17     22.24 o 
  -5  -1  11       67.97       61.63     16.02 o 
  -4  -1  11      115.05      111.93     16.50 o 
  -3  -1  11      787.96      765.20     34.86 o 
  -2  -1  11      688.38      699.32     30.45 o 
  -1  -1  11      414.28      417.90     20.28 o 
   0  -1  11      775.95      775.58     31.55 o 
   1  -1  11      205.25      250.47     17.80 o 
   2  -1  11      801.81      772.82     26.39 o 
   3  -1  11     1767.17     1613.92     39.33 o 
   4  -1  11      235.56      192.71     27.32 o 
   5  -1  11       12.10       25.23     22.66 o 
   6  -1  11       60.07       39.83     25.10 o 
   7  -1  11      142.17      122.91     30.09 o 
  -8   0  11       20.43       -2.16     25.77 o 
  -7   0  11       10.12       17.76     23.34 o 
  -6   0  11       48.54       44.15     23.07 o 
  -5   0  11     1040.92      906.23     40.69 o 
  -4   0  11      713.73      626.54     35.94 o 
  -3   0  11     1780.41     1493.37     29.74 o 
  -2   0  11      555.84      550.87     28.22 o 
  -1   0  11       14.55       19.74     11.43 o 
   0   0  11      341.71      338.21     18.50 o 
   1   0  11      213.73      234.37     18.92 o 
   2   0  11     1815.85     1698.25     35.71 o 
   3   0  11       58.83       41.80     18.53 o 
   4   0  11       38.22       47.72     14.28 o 
   5   0  11     1020.90      801.19     44.34 o 
   6   0  11      260.24      259.49     33.01 o 
   7   0  11        1.33        5.50     24.27 o 
  -8   1  11       52.42       24.59     27.56 o 
  -7   1  11        4.79        1.21     22.69 o 
  -6   1  11       19.80      -14.40     31.67 o 
  -5   1  11      545.64      450.97     35.72 o 
  -4   1  11      109.49      106.57     22.38 o 
  -3   1  11     2626.25     2476.82     54.40 o 
  -2   1  11      339.83      286.03     17.24 o 
  -1   1  11       40.62       68.09     12.00 o 
   0   1  11       79.12       90.54     13.37 o 
   1   1  11      871.91      789.92     23.45 o 
   2   1  11     1328.02     1230.91     28.41 o 
   3   1  11       30.23       72.65     15.00 o 
   4   1  11        0.05        3.48     12.99 o 
   5   1  11        2.76       14.38     17.63 o 
   6   1  11      415.96      435.47     52.74 o 
   7   1  11        2.76       10.02     31.53 o 
  -8   2  11       18.43       20.81     28.25 o 
  -7   2  11       71.11       99.09     28.51 o 
  -6   2  11        2.54       18.75     22.65 o 
  -5   2  11        4.30       10.20     20.04 o 
  -4   2  11       26.34       12.34     18.71 o 
  -3   2  11        2.02        5.79     19.59 o 
  -2   2  11        6.80        4.65      9.27 o 
  -1   2  11       21.90       21.15     10.08 o 
   0   2  11       46.74       53.46     11.46 o 
   1   2  11     1022.60      863.67     23.87 o 
   2   2  11        5.50        8.01     11.23 o 
   3   2  11      986.76     1026.67     28.68 o 
   4   2  11      260.71      245.21     26.65 o 
   5   2  11       63.78      104.61     18.40 o 
   6   2  11      177.25      167.69     21.35 o 
   7   2  11      136.02       95.81     27.35 o 
   8   2  11        1.23       17.38     40.07 o 
  -8   3  11       63.17       88.51     32.01 o 
  -7   3  11      172.15      184.98     53.48 o 
  -6   3  11      161.61      140.65     28.57 o 
  -5   3  11        1.46        4.48     20.92 o 
  -4   3  11      698.14      565.11     33.15 o 
  -3   3  11     2343.78     2015.21     49.77 o 
  -2   3  11        6.09       -3.57     13.85 o 
  -1   3  11      113.76       90.01     12.67 o 
   0   3  11       34.51       38.96     12.70 o 
   1   3  11        3.77       11.00     13.52 o 
   2   3  11       11.95        3.15     11.67 o 
   3   3  11      915.96      880.20     27.64 o 
   4   3  11      208.79      169.05     18.41 o 
   5   3  11        2.40       31.43     15.60 o 
   6   3  11        1.33       -3.01     15.89 o 
   7   3  11      103.09      100.66     26.29 o 
   8   3  11      139.77      161.46     48.91 o 
  -8   4  11        6.95       20.13     28.33 o 
  -7   4  11       18.56       26.68     25.71 o 
  -6   4  11      101.07      102.39     28.13 o 
  -5   4  11       23.50       13.72     21.56 o 
  -4   4  11       25.78       71.32     21.73 o 
  -3   4  11       77.52       86.73     19.89 o 
  -2   4  11      381.36      372.67     29.06 o 
  -1   4  11     2055.74     2022.66     46.81 o 
   0   4  11       13.29       14.01     10.00 o 
   1   4  11        9.51       26.56     11.77 o 
   2   4  11       94.50       85.95     14.29 o 
   3   4  11     1900.30     1805.52     36.03 o 
   4   4  11      326.95      322.38     22.75 o 
   5   4  11      121.40      132.90     18.96 o 
   6   4  11        7.61       -6.32     15.71 o 
   7   4  11        2.86      -37.46     20.66 o 
   8   4  11       99.30      111.95     29.35 o 
  -7   5  11        7.02       23.89     26.76 o 
  -6   5  11       81.57       64.24     26.77 o 
  -5   5  11      885.22      815.00     42.27 o 
  -4   5  11       62.44       53.76     21.80 o 
  -3   5  11        6.91       21.27     17.98 o 
  -2   5  11     1814.82     1573.79     44.56 o 
  -1   5  11       11.91       13.91     15.73 o 
   0   5  11       20.17       13.50     10.64 o 
   1   5  11        0.10       12.16     11.47 o 
   2   5  11      760.38      684.87     29.56 o 
   3   5  11     2194.72     1936.59     50.64 o 
   4   5  11      120.70      132.10     18.36 o 
   5   5  11     1162.54     1077.22     32.56 o 
   6   5  11        0.10       -6.77     26.81 o 
   7   5  11       10.90       -8.65     22.63 o 
   8   5  11        3.57       24.75     38.74 o 
  -7   6  11      148.09      200.38     34.79 o 
  -6   6  11      208.64      187.45     33.06 o 
  -5   6  11      200.44      195.15     29.89 o 
  -4   6  11       52.87       57.88     22.78 o 
  -3   6  11     1206.78     1096.23     55.98 o 
  -2   6  11      793.47      752.11     34.31 o 
  -1   6  11      125.23      108.85     20.51 o 
   0   6  11      657.38      683.84     22.02 o 
   1   6  11       95.45       93.27     15.17 o 
   2   6  11       73.25      138.16     19.84 o 
   3   6  11      969.46      976.97     28.36 o 
   4   6  11     1102.04      998.59     30.19 o 
   5   6  11      115.78      101.52     18.21 o 
   6   6  11        4.94       -1.66     22.69 o 
   7   6  11       55.05       64.83     25.70 o 
   8   6  11       56.18       48.12     28.06 o 
  -7   7  11       68.75       71.28     30.19 o 
  -6   7  11        1.93        9.75     28.43 o 
  -5   7  11       19.30       -3.28     22.89 o 
  -4   7  11      152.57      157.49     28.74 o 
  -3   7  11      547.96      558.48     36.45 o 
  -2   7  11      622.45      685.22     46.55 o 
  -1   7  11      780.30      668.22     33.43 o 
   0   7  11      194.03      193.65     16.34 o 
   1   7  11     1266.82     1183.64     28.81 o 
   2   7  11      563.17      571.99     23.21 o 
   3   7  11       36.81       46.01     14.01 o 
   4   7  11      167.67      148.75     18.25 o 
   5   7  11      181.97      216.75     29.48 o 
   6   7  11       58.16       83.27     27.65 o 
   7   7  11      265.66      282.95     35.24 o 
   8   7  11      196.66      148.51     32.46 o 
  -7   8  11       51.29       89.87     31.48 o 
  -6   8  11       18.21       -3.38     25.42 o 
  -5   8  11       40.47       49.25     26.65 o 
  -4   8  11      484.97      408.20     37.08 o 
  -3   8  11      462.16      405.39     59.37 o 
  -2   8  11      986.88      961.85     40.91 o 
  -1   8  11     1000.58      929.14     37.89 o 
   0   8  11       39.80       48.70     13.02 o 
   1   8  11     1307.27     1228.13     30.05 o 
   2   8  11     1284.71     1176.75     30.12 o 
   3   8  11       89.50      121.88     16.86 o 
   4   8  11        5.08        1.26     14.01 o 
   5   8  11      240.68      246.42     31.46 o 
   6   8  11       51.71       50.91     25.14 o 
   7   8  11       67.07      101.88     30.04 o 
   8   8  11      307.38      241.48     36.58 o 
  -6   9  11        1.12       17.41     26.03 o 
  -5   9  11      210.04      220.71     33.73 o 
  -4   9  11      111.08      114.96     28.10 o 
  -3   9  11       87.14      100.96     26.53 o 
  -2   9  11      957.86      761.20     41.24 o 
  -1   9  11     2189.36     1958.62     53.44 o 
   0   9  11      111.62      116.18     16.77 o 
   1   9  11      153.57      204.73     19.06 o 
   2   9  11     1195.71     1059.84     30.50 o 
   3   9  11      548.59      503.28     32.37 o 
   4   9  11       22.13       42.09     23.79 o 
   5   9  11       26.62       11.18     23.17 o 
   6   9  11       31.31       21.45     25.19 o 
   7   9  11        3.93       23.38     26.31 o 
  -6  10  11       12.07       10.15     27.09 o 
  -5  10  11      148.84      158.13     31.71 o 
  -4  10  11       13.03       14.68     24.19 o 
  -3  10  11       32.32       40.85     25.59 o 
  -2  10  11        0.04       -1.13     24.01 o 
  -1  10  11       69.10       74.90     23.77 o 
   0  10  11       14.78       25.99     15.05 o 
   1  10  11      175.23      202.70     20.48 o 
   2  10  11       13.83       53.93     15.80 o 
   3  10  11      625.82      557.20     26.72 o 
   4  10  11        0.55       19.16     23.61 o 
   5  10  11      188.26      172.43     30.69 o 
   6  10  11       47.51       56.97     27.59 o 
   7  10  11       10.23       13.11     27.08 o 
  -5  11  11      260.33      320.38     38.97 o 
  -4  11  11       11.65       -1.98     25.47 o 
  -3  11  11      244.93      245.46     34.93 o 
  -2  11  11      174.34      183.30     30.83 o 
  -1  11  11      259.26      259.24     32.29 o 
   0  11  11      101.06       73.72     18.07 o 
   1  11  11      881.56      851.91     32.27 o 
   2  11  11        0.06        4.72     15.50 o 
   3  11  11       21.23       28.11     23.07 o 
   4  11  11       10.09       24.78     24.11 o 
   5  11  11       19.39       25.39     25.74 o 
   6  11  11        0.07       -7.08     25.59 o 
   7  11  11       11.89       -6.09     27.46 o 
  -4  12  11      255.48      214.09     35.03 o 
  -3  12  11        1.26       23.63     25.73 o 
  -2  12  11      355.14      381.18     68.21 o 
  -1  12  11       85.32      111.55     28.34 o 
   0  12  11       34.73       24.28     23.28 o 
   1  12  11      112.62      142.89     21.36 o 
   2  12  11      187.10      198.27     22.81 o 
   3  12  11        5.21       18.27     31.53 o 
   4  12  11        3.94        7.91     23.58 o 
   5  12  11      276.27      294.08     35.86 o 
   6  12  11        0.04       14.31     26.67 o 
  -4  13  11        6.05       -1.86     26.97 o 
  -3  13  11      821.62      701.77     47.07 o 
  -2  13  11       43.64       43.95     27.81 o 
  -1  13  11      520.83      483.33     41.96 o 
   0  13  11       40.23       72.12     26.32 o 
   1  13  11        1.82        0.27     17.65 o 
   2  13  11       43.25       16.60     23.84 o 
   3  13  11       98.89      109.79     28.39 o 
   4  13  11       72.67      100.33     29.06 o 
   5  13  11      186.43      205.77     34.10 o 
   6  13  11        5.87        7.77     28.33 o 
  -2  14  11        0.15       -7.81     25.62 o 
  -1  14  11      575.40      475.94     42.07 o 
   0  14  11      112.26      134.98     30.46 o 
   1  14  11       61.79      124.32     22.33 o 
   2  14  11       17.82       -9.79     24.07 o 
   3  14  11      111.44       98.42     50.24 o 
   4  14  11        4.37        6.09     26.60 o 
   5  14  11        0.24       -5.94     26.26 o 
  -1  15  11       20.18       11.74     26.81 o 
   0  15  11       11.37       30.26     26.53 o 
   1  15  11        0.32       17.38     39.78 o 
   2  15  11       43.71       62.71     28.06 o 
   3  15  11      216.69      195.52     34.14 o 
  -3  -9  12       97.79      142.05     32.34 o 
  -2  -9  12        2.74       14.02     25.76 o 
  -1  -9  12        4.45       25.18     27.47 o 
   0  -9  12       71.60       38.01     28.85 o 
  -4  -8  12       76.62       61.71     27.60 o 
  -3  -8  12        6.88       18.44     26.37 o 
  -2  -8  12     1335.44     1461.88     86.92 o 
  -1  -8  12       19.35        9.59     24.16 o 
   0  -8  12        0.32       28.80     26.23 o 
   1  -8  12        0.80        6.74     26.58 o 
   2  -8  12       69.71      102.99     31.97 o 
  -5  -7  12       59.90       96.09     28.88 o 
  -4  -7  12      205.74      219.38     25.91 o 
  -3  -7  12       39.82       64.75     25.71 o 
  -2  -7  12      245.02      322.82     35.50 o 
  -1  -7  12       11.60       -5.83     22.59 o 
   0  -7  12       63.56       89.17     27.65 o 
   1  -7  12       98.01       88.21     29.26 o 
   2  -7  12       14.94       98.06     28.64 o 
   3  -7  12       52.07       31.97     27.71 o 
  -6  -6  12       12.25       11.63     24.83 o 
  -5  -6  12       41.87       52.76     18.80 o 
  -4  -6  12        8.61       -5.83     17.48 o 
  -3  -6  12        9.15        6.95     17.81 o 
  -2  -6  12      100.56      121.77     26.65 o 
  -1  -6  12       21.08       61.65     60.99 o 
   0  -6  12      546.94      606.22     44.45 o 
   1  -6  12       65.78       75.57     27.27 o 
   2  -6  12      195.16      198.65     33.40 o 
   3  -6  12      138.05      106.80     29.26 o 
   4  -6  12        3.44       23.47     25.91 o 
  -6  -5  12       73.77      109.31     46.55 o 
  -5  -5  12       28.70       59.29     19.26 o 
  -4  -5  12       74.37       71.20     27.99 o 
  -3  -5  12        1.38       -3.75     16.59 o 
  -2  -5  12       64.85       69.41     18.26 o 
  -1  -5  12       63.16       46.99     23.44 o 
   0  -5  12      615.00      797.10     43.21 o 
   1  -5  12       16.65       23.34     23.33 o 
   2  -5  12      448.76      445.34     39.81 o 
   3  -5  12       59.04       41.26     24.54 o 
   4  -5  12       24.40       32.83     25.41 o 
   5  -5  12      183.05      184.92     34.36 o 
  -7  -4  12       62.48       70.42     48.32 o 
  -6  -4  12      394.40      400.28     43.61 o 
  -5  -4  12       27.56       38.24     17.98 o 
  -4  -4  12      150.96      135.52     20.77 o 
  -3  -4  12      170.45      206.06     22.77 o 
  -2  -4  12      199.05      179.11     20.78 o 
  -1  -4  12      429.10      399.17     24.31 o 
   0  -4  12      286.57      302.06     43.90 o 
   1  -4  12       13.54       21.13     22.08 o 
   2  -4  12      116.79       87.98     25.59 o 
   3  -4  12      568.75      558.19     52.74 o 
   4  -4  12       46.36       63.08     26.66 o 
   5  -4  12      136.89      125.55     30.19 o 
  -7  -3  12       10.45       -8.84     41.54 o 
  -6  -3  12      268.83      279.83     33.40 o 
  -5  -3  12      465.25      493.71     28.50 o 
  -4  -3  12      215.22      195.99     21.84 o 
  -3  -3  12      100.25      101.22     18.38 o 
  -2  -3  12     1173.94     1179.02     32.99 o 
  -1  -3  12      311.65      331.70     22.40 o 
   0  -3  12      559.98      554.95     24.36 o 
   1  -3  12      486.52      515.09     36.54 o 
   2  -3  12        6.23       22.07     21.39 o 
   3  -3  12      107.82       96.68     25.80 o 
   4  -3  12      320.57      341.02     44.34 o 
   5  -3  12       17.84       46.32     25.88 o 
   6  -3  12      440.61      406.26     41.35 o 
  -7  -2  12       41.73        2.39     33.15 o 
  -6  -2  12       20.22       37.61     23.16 o 
  -5  -2  12       14.45       37.68     22.29 o 
  -4  -2  12      736.42      654.59     26.83 o 
  -3  -2  12       26.62       32.31     18.75 o 
  -2  -2  12      603.23      598.45     25.58 o 
  -1  -2  12       73.81       76.69     15.77 o 
   0  -2  12      189.66      220.71     19.10 o 
   1  -2  12       15.26       21.09     13.03 o 
   2  -2  12      128.67      223.20     27.74 o 
   3  -2  12        3.65       -5.21     23.13 o 
   4  -2  12      406.46      335.67     34.23 o 
   5  -2  12       43.46       40.66     24.79 o 
   6  -2  12       35.87       60.74     27.50 o 
  -7  -1  12       14.44       49.13     25.78 o 
  -6  -1  12       25.82       52.75     24.11 o 
  -5  -1  12       16.02       25.60     21.66 o 
  -4  -1  12       60.14       46.78     15.20 o 
  -3  -1  12      137.76      155.65     17.95 o 
  -2  -1  12      379.28      507.45     32.55 o 
  -1  -1  12      373.46      351.13     20.68 o 
   0  -1  12      221.51      241.18     18.95 o 
   1  -1  12      104.46      101.89     20.29 o 
   2  -1  12        9.98       38.85     13.47 o 
   3  -1  12      308.62      359.52     33.45 o 
   4  -1  12       14.02       24.95     22.15 o 
   5  -1  12       64.45       71.29     25.52 o 
   6  -1  12      159.12      165.90     30.73 o 
   7  -1  12       15.55       19.74     26.79 o 
  -7   0  12        0.67       32.30     24.26 o 
  -6   0  12      179.82      174.12     28.95 o 
  -5   0  12       74.80       94.11     41.54 o 
  -4   0  12      117.32      122.81     23.61 o 
  -3   0  12        0.04       -9.76     12.00 o 
  -2   0  12       22.09       38.30     12.53 o 
  -1   0  12       95.00       87.73     14.51 o 
   0   0  12     4236.71     4908.75     88.29 o 
   1   0  12        0.79        5.55     11.99 o 
   2   0  12      665.86      642.21     23.59 o 
   3   0  12       85.08       66.00     21.39 o 
   4   0  12      473.41      553.35     41.84 o 
   5   0  12       86.77      100.02     26.16 o 
   6   0  12      188.01      230.60     54.21 o 
   7   0  12       22.76       27.26     25.47 o 
  -7   1  12       38.73       53.58     25.46 o 
  -6   1  12      432.13      422.44     38.08 o 
  -5   1  12        0.75       17.26     29.91 o 
  -4   1  12        0.78        0.48     24.31 o 
  -3   1  12      649.56      571.49     20.52 o 
  -2   1  12      329.23      277.12     17.51 o 
  -1   1  12     1514.07     1515.52     29.64 o 
   0   1  12     4565.12     5244.79     52.06 o 
   1   1  12       48.87       38.05     13.06 o 
   2   1  12      674.83      779.90     40.14 o 
   3   1  12      106.85       97.22     16.42 o 
   4   1  12     1433.66     1420.16     35.00 o 
   5   1  12        0.20       -6.32     21.13 o 
   6   1  12        0.17       -9.19     21.86 o 
   7   1  12      122.73      143.74     30.93 o 
  -7   2  12       48.37       50.23     26.42 o 
  -6   2  12      119.85      185.33     30.34 o 
  -5   2  12       14.13        9.48     22.54 o 
  -4   2  12       75.78       39.63     20.78 o 
  -3   2  12      799.48      773.61     42.58 o 
  -2   2  12      548.40      531.20     18.46 o 
  -1   2  12       49.22       35.99     12.94 o 
   0   2  12     1196.42     1348.26     33.96 o 
   1   2  12      326.66      324.47     19.55 o 
   2   2  12       78.75      116.19     15.46 o 
   3   2  12       71.92       68.81     15.37 o 
   4   2  12     2578.19     2457.45     65.11 o 
   5   2  12       66.60       92.44     18.53 o 
   6   2  12      163.90      193.61     31.29 o 
   7   2  12        4.52       27.28     24.91 o 
  -7   3  12       31.05       48.93     27.53 o 
  -6   3  12      156.66      157.25     29.53 o 
  -5   3  12       24.51       18.40     22.27 o 
  -4   3  12     1243.69     1257.68     44.77 o 
  -3   3  12      611.06      592.78     33.19 o 
  -2   3  12     1243.31     1208.41     40.20 o 
  -1   3  12      361.12      323.43     19.29 o 
   0   3  12       17.90       22.23     10.69 o 
   1   3  12      380.06      371.61     23.87 o 
   2   3  12      690.08      793.68     33.01 o 
   3   3  12      558.18      485.43     23.65 o 
   4   3  12     1358.25     1362.72     34.58 o 
   5   3  12       93.72      127.94     20.12 o 
   6   3  12       36.02       54.68     18.66 o 
   7   3  12        2.03        9.13     36.83 o 
  -7   4  12        1.16       11.39     25.47 o 
  -6   4  12       21.64        8.95     23.68 o 
  -5   4  12       63.67       52.26     23.53 o 
  -4   4  12     2819.22     2670.30     61.92 o 
  -3   4  12      219.96      185.44     25.83 o 
  -2   4  12        0.17        6.13     16.21 o 
  -1   4  12      401.97      415.38     15.14 o 
   0   4  12     1109.00     1345.77     26.95 o 
   1   4  12        4.28        2.36     11.78 o 
   2   4  12      361.51      506.41     23.69 o 
   3   4  12     1752.83     1607.44     35.17 o 
   4   4  12        1.67        9.62     14.75 o 
   5   4  12        3.56        1.68     15.39 o 
   6   4  12      107.58      119.04     20.79 o 
   7   4  12       82.35       77.92     26.46 o 
   8   4  12        1.17      -57.45     36.54 o 
  -7   5  12       19.82       21.10     27.25 o 
  -6   5  12        2.06       -6.65     23.85 o 
  -5   5  12       16.80        1.33     22.29 o 
  -4   5  12      918.38      926.90     42.38 o 
  -3   5  12      184.85      188.90     26.35 o 
  -2   5  12      740.55      751.86     35.08 o 
  -1   5  12      294.52      297.91     27.53 o 
   0   5  12     4140.56     4871.43     70.37 o 
   1   5  12     1936.97     1838.02     33.78 o 
   2   5  12      401.89      410.44     28.40 o 
   3   5  12      471.18      474.84     25.24 o 
   4   5  12        0.60        0.19     14.79 o 
   5   5  12       34.50       38.67     16.95 o 
   6   5  12      462.75      493.41     38.34 o 
   7   5  12       11.07       16.45     23.71 o 
   8   5  12      110.59      151.99     31.08 o 
  -7   6  12       24.14       61.56     30.16 o 
  -6   6  12      197.40      221.29     34.36 o 
  -5   6  12      173.62      167.32     29.55 o 
  -4   6  12      464.70      491.58     39.30 o 
  -3   6  12       32.80       30.55     20.10 o 
  -2   6  12      304.04      285.80     28.54 o 
  -1   6  12        4.23      -14.02     15.56 o 
   0   6  12     4680.66     5699.87    215.59 o 
   1   6  12        0.09       -4.80     11.64 o 
   2   6  12      102.26      186.10     28.52 o 
   3   6  12       43.77       50.67     15.36 o 
   4   6  12       58.19       88.76     17.53 o 
   5   6  12      288.66      310.73     24.91 o 
   6   6  12      126.75      140.61     28.19 o 
   7   6  12       84.87       87.67     39.92 o 
   8   6  12       19.99        4.84     26.18 o 
  -7   7  12        0.06        2.39     26.74 o 
  -6   7  12      186.24      186.87     33.51 o 
  -5   7  12      118.28      110.41     28.11 o 
  -4   7  12       47.96       53.92     24.38 o 
  -3   7  12      281.54      271.82     31.96 o 
  -2   7  12        3.36       22.90     19.06 o 
  -1   7  12      199.55      193.01     25.73 o 
   0   7  12       31.70       35.35     17.71 o 
   1   7  12      472.97      428.25     22.89 o 
   2   7  12      233.45      300.24     21.55 o 
   3   7  12      346.60      295.90     22.76 o 
   4   7  12       54.86       67.40     16.94 o 
   5   7  12      171.86      155.21     28.92 o 
   6   7  12       21.41        5.98     26.81 o 
   7   7  12       31.01       17.50     25.50 o 
  -6   8  12      155.20      161.51     33.03 o 
  -5   8  12        5.11       -3.78     23.75 o 
  -4   8  12      276.48      305.31     35.19 o 
  -3   8  12        6.57        1.43     20.30 o 
  -2   8  12      109.06      155.06     26.55 o 
  -1   8  12        0.27      -15.33     17.84 o 
   0   8  12      186.51      208.54     17.60 o 
   1   8  12      504.66      480.83     35.07 o 
   2   8  12      490.13      485.88     24.84 o 
   3   8  12       26.65       26.63     15.05 o 
   4   8  12      643.69      694.67     28.18 o 
   5   8  12        0.87        7.30     23.32 o 
   6   8  12       12.41       17.96     26.13 o 
   7   8  12        0.39       13.09     25.79 o 
  -6   9  12      385.48      363.78     67.32 o 
  -5   9  12       10.12        2.75     25.14 o 
  -4   9  12      529.86      598.95     45.26 o 
  -3   9  12      180.32      194.71     30.63 o 
  -2   9  12       14.18       60.24     23.54 o 
  -1   9  12      344.93      394.45     35.08 o 
   0   9  12      727.91      802.72     38.09 o 
   1   9  12      235.66      228.84     22.94 o 
   2   9  12      984.62      902.04     29.70 o 
   3   9  12      583.30      506.70     26.37 o 
   4   9  12      266.09      278.50     37.57 o 
   5   9  12      231.62      237.45     32.37 o 
   6   9  12      251.17      338.52     37.60 o 
   7   9  12        0.01       20.82     26.25 o 
  -5  10  12       30.22       35.20     27.69 o 
  -4  10  12        1.43        2.09     24.35 o 
  -3  10  12      113.97      134.00     29.87 o 
  -2  10  12       62.57      119.03     39.19 o 
  -1  10  12        7.99       -9.34     21.08 o 
   0  10  12      545.70      542.26     36.87 o 
   1  10  12      630.30      581.13     27.37 o 
   2  10  12      384.84      338.01     27.17 o 
   3  10  12      282.34      287.78     37.90 o 
   4  10  12       97.48       37.46     24.62 o 
   5  10  12        4.10       19.65     25.31 o 
   6  10  12      480.93      504.20     43.44 o 
   7  10  12       52.34       43.72     30.79 o 
  -5  11  12      173.73      188.14     34.70 o 
  -4  11  12       12.29        2.24     25.79 o 
  -3  11  12        2.36        5.68     25.52 o 
  -2  11  12      843.35      856.82     48.19 o 
  -1  11  12       31.97       29.99     23.95 o 
   0  11  12      842.70     1030.13     46.98 o 
   1  11  12       31.73       37.53     16.93 o 
   2  11  12      217.33      206.51     23.81 o 
   3  11  12        6.84       17.04     22.44 o 
   4  11  12      144.72      172.50     32.12 o 
   5  11  12      166.36      160.77     31.21 o 
   6  11  12       61.48       54.86     29.66 o 
  -4  12  12        3.31      -14.98     26.65 o 
  -3  12  12       89.32       95.77     29.76 o 
  -2  12  12      309.31      379.80     42.28 o 
  -1  12  12       56.36       75.40     27.38 o 
   0  12  12      540.33      714.15     47.27 o 
   1  12  12       65.30      104.50     20.09 o 
   2  12  12       46.93      112.14     20.72 o 
   3  12  12       45.31       30.39     25.46 o 
   4  12  12       37.83       41.68     25.71 o 
   5  12  12       38.11       52.42     28.27 o 
   6  12  12        0.11        5.90     26.84 o 
  -3  13  12      119.63      119.01     32.39 o 
  -2  13  12        8.48      106.38     30.10 o 
  -1  13  12       95.11       67.04     28.39 o 
   0  13  12       51.81       74.77     27.30 o 
   1  13  12      131.15      138.25     30.03 o 
   2  13  12      490.36      598.74     42.30 o 
   3  13  12      147.31      192.99     41.84 o 
   4  13  12      234.26      219.51     34.31 o 
   5  13  12        0.24       -0.21     26.97 o 
  -2  14  12      152.99      214.60     36.28 o 
  -1  14  12        3.30        1.02     25.72 o 
   0  14  12       12.52       37.10     25.76 o 
   1  14  12        3.63       16.38     24.62 o 
   2  14  12     1242.55     1420.80     54.66 o 
   3  14  12       13.80       38.41     27.10 o 
   4  14  12       63.17      112.90     30.94 o 
  -1  15  12        3.33       38.65     29.14 o 
   0  15  12       10.18       42.24     27.14 o 
   1  15  12       30.26       10.61     40.95 o 
   3  15  12       13.20       33.88     27.51 o 
  -3  -8  13       12.48       36.43     34.91 o 
  -2  -8  13       40.27       51.32     27.53 o 
  -1  -8  13      168.30      125.25     31.55 o 
   0  -8  13       29.57       28.23     39.33 o 
   1  -8  13      173.29      188.44     35.44 o 
  -4  -7  13       98.65       57.87     21.62 o 
  -3  -7  13      507.02      551.28     43.74 o 
  -2  -7  13       27.48       22.69     24.38 o 
  -1  -7  13        0.28      -14.41     23.07 o 
   0  -7  13      110.72       94.84     28.74 o 
   1  -7  13      224.12      208.80     35.72 o 
   2  -7  13       51.20       74.19     29.64 o 
  -5  -6  13      160.73      115.04     21.99 o 
  -4  -6  13        5.17        4.52     18.33 o 
  -3  -6  13      137.03      119.95     22.05 o 
  -2  -6  13       16.23        5.06     22.27 o 
  -1  -6  13      321.79      291.47     35.95 o 
   0  -6  13      116.55      102.89     28.04 o 
   1  -6  13        8.93       12.59     25.31 o 
   2  -6  13       14.91       29.76     26.46 o 
   3  -6  13        3.63       29.58     26.34 o 
  -6  -5  13        9.01       15.03     42.43 o 
  -5  -5  13        1.66      -13.52     16.59 o 
  -4  -5  13      109.03      128.09     27.88 o 
  -3  -5  13       88.45      110.39     21.06 o 
  -2  -5  13       38.37       77.47     18.98 o 
  -1  -5  13      300.52      278.70     47.44 o 
   0  -5  13       14.26       30.45     24.57 o 
   1  -5  13      120.17       95.62     27.47 o 
   2  -5  13       63.61       83.00     41.25 o 
   3  -5  13        3.30       13.08     24.45 o 
   4  -5  13        0.12        8.69     25.71 o 
  -6  -4  13        6.49       -7.46     22.53 o 
  -5  -4  13       83.94       67.42     24.90 o 
  -4  -4  13      142.09      149.47     21.74 o 
  -3  -4  13       10.52       15.15     17.12 o 
  -2  -4  13       31.14       57.53     17.72 o 
  -1  -4  13       76.04       56.86     16.87 o 
   0  -4  13        0.01       15.26     22.01 o 
   1  -4  13       48.04       65.27     25.31 o 
   2  -4  13      851.57      782.83     43.66 o 
   3  -4  13       30.56       47.92     26.24 o 
   4  -4  13        0.15        9.82     23.92 o 
   5  -4  13       76.49      116.73     40.95 o 
  -6  -3  13       94.82      110.84     27.02 o 
  -5  -3  13       63.77       63.92     24.38 o 
  -4  -3  13       64.30       76.09     18.43 o 
  -3  -3  13       30.23       29.60     15.95 o 
  -2  -3  13       26.64       23.95     16.10 o 
  -1  -3  13      177.01      205.53     20.86 o 
   0  -3  13       36.97       35.10     21.71 o 
   1  -3  13      183.27      220.01     29.35 o 
   2  -3  13      205.13      214.91     30.75 o 
   3  -3  13        0.32      -15.00     21.86 o 
   4  -3  13       20.34        2.74     39.63 o 
   5  -3  13      176.62      193.15     39.19 o 
  -7  -2  13       17.93        7.23     24.47 o 
  -6  -2  13        9.52        9.96     21.69 o 
  -5  -2  13      415.70      353.32     34.40 o 
  -4  -2  13      517.64      485.11     26.80 o 
  -3  -2  13      374.01      349.60     28.61 o 
  -2  -2  13      288.06      241.46     21.28 o 
  -1  -2  13      423.82      388.73     24.15 o 
   0  -2  13      311.22      311.17     21.95 o 
   1  -2  13      354.21      289.29     29.99 o 
   2  -2  13      240.70      252.52     30.92 o 
   3  -2  13       47.04       49.98     24.42 o 
   4  -2  13      422.73      336.63     36.03 o 
   5  -2  13       57.67       50.73     36.83 o 
   6  -2  13      147.26      164.62     32.92 o 
  -7  -1  13       35.58       13.68     24.57 o 
  -6  -1  13        0.61       -2.21     21.89 o 
  -5  -1  13      399.43      345.94     46.85 o 
  -4  -1  13        5.47       13.17     20.26 o 
  -3  -1  13       26.93       31.32     14.95 o 
  -2  -1  13      433.93      371.22     22.58 o 
  -1  -1  13     1402.02     1243.27     43.36 o 
   0  -1  13      321.41      316.51     27.90 o 
   1  -1  13      554.10      556.42     24.48 o 
   2  -1  13        3.93       -7.47     18.65 o 
   3  -1  13        8.74       43.36     22.89 o 
   4  -1  13        1.12       14.19     22.29 o 
   5  -1  13      177.16      196.02     37.86 o 
   6  -1  13      339.69      372.40     45.37 o 
  -7   0  13       57.03       60.08     26.81 o 
  -6   0  13      128.27       99.47     26.41 o 
  -5   0  13       62.62       49.62     23.53 o 
  -4   0  13        3.44       24.97     20.92 o 
  -3   0  13       41.59       40.26     18.93 o 
  -2   0  13     1826.17     1649.30     78.08 o 
  -1   0  13       30.30       31.18     13.31 o 
   0   0  13       50.52       69.08     14.91 o 
   1   0  13       25.09       67.31     14.81 o 
   2   0  13      464.66      410.23     22.60 o 
   3   0  13      732.34      675.07     37.14 o 
   4   0  13       40.98       27.80     23.28 o 
   5   0  13      222.53      207.96     31.38 o 
   6   0  13       13.36       24.20     25.41 o 
   7   0  13      315.50      274.95     36.98 o 
  -7   1  13       20.05       37.07     26.37 o 
  -6   1  13        3.25      -23.76     21.03 o 
  -5   1  13       30.55        4.76     21.71 o 
  -4   1  13      442.45      385.63     34.48 o 
  -3   1  13      203.18      185.74     25.98 o 
  -2   1  13      631.30      567.54     21.68 o 
  -1   1  13      897.50      833.38     40.10 o 
   0   1  13      138.19      156.56     16.78 o 
   1   1  13      758.37      690.38     24.84 o 
   2   1  13      369.48      454.19     23.20 o 
   3   1  13      155.41      162.94     19.41 o 
   4   1  13       12.98       35.41     21.62 o 
   5   1  13       95.75      121.21     27.32 o 
   6   1  13        6.92       26.07     24.89 o 
   7   1  13        0.59       23.13     35.95 o 
  -7   2  13       11.75        7.97     24.42 o 
  -6   2  13       73.00       41.05     25.34 o 
  -5   2  13        4.09        5.73     21.52 o 
  -4   2  13       26.98       32.18     21.20 o 
  -3   2  13      189.63      180.78     25.59 o 
  -2   2  13       58.91       95.77     20.69 o 
  -1   2  13      109.58      106.59     16.18 o 
   0   2  13       29.46       28.50     12.30 o 
   1   2  13       32.66       51.71     13.57 o 
   2   2  13       52.06       35.33     13.74 o 
   3   2  13       97.31       91.68     17.64 o 
   4   2  13       92.29       66.85     16.67 o 
   5   2  13        0.47        4.61     18.04 o 
   6   2  13       30.71        1.18     32.12 o 
   7   2  13       75.18       80.14     37.12 o 
  -7   3  13        0.08        1.34     24.28 o 
  -6   3  13        0.95       18.37     31.53 o 
  -5   3  13       23.44      -18.25     21.08 o 
  -4   3  13      219.22      228.39     28.83 o 
  -3   3  13     1064.14      919.63     58.93 o 
  -2   3  13      688.53      620.35     33.61 o 
  -1   3  13      270.74      225.74     15.50 o 
   0   3  13        0.92        4.58     11.03 o 
   1   3  13      803.26      739.54     25.05 o 
   2   3  13      893.37      793.10     26.75 o 
   3   3  13     1168.97     1130.34     39.85 o 
   4   3  13      153.47      153.92     19.98 o 
   5   3  13       10.99       -7.77     15.57 o 
   6   3  13        0.38      -10.28     21.71 o 
   7   3  13        1.89       20.33     36.83 o 
  -7   4  13       21.33       12.93     26.79 o 
  -6   4  13        3.84       -5.90     22.49 o 
  -5   4  13       58.38       62.67     25.10 o 
  -4   4  13       54.10       48.30     22.64 o 
  -3   4  13      422.15      382.15     32.94 o 
  -2   4  13       59.27       63.13     20.31 o 
  -1   4  13      346.30      318.78     15.42 o 
   0   4  13        0.09       -2.71     10.47 o 
   1   4  13        1.63       24.92     12.50 o 
   2   4  13        1.62       48.95     14.48 o 
   3   4  13       77.63       94.28     17.74 o 
   4   4  13      114.83      123.24     19.29 o 
   5   4  13       42.70       41.47     17.62 o 
   6   4  13      224.72      224.16     37.35 o 
   7   4  13        1.89       -6.48     39.78 o 
  -7   5  13       49.65       68.78     29.69 o 
  -6   5  13        9.47       19.03     24.82 o 
  -5   5  13        7.78       22.28     24.47 o 
  -4   5  13       30.08       39.40     22.15 o 
  -3   5  13        4.87       -8.22     19.48 o 
  -2   5  13      113.84      199.98     25.52 o 
  -1   5  13      766.96      714.85     34.78 o 
   0   5  13      196.66      233.87     16.88 o 
   1   5  13      580.50      511.10     23.15 o 
   2   5  13       12.35       20.63     17.23 o 
   3   5  13      723.26      685.25     28.21 o 
   4   5  13      611.22      564.89     37.42 o 
   5   5  13        0.02       -1.96     16.29 o 
   6   5  13       48.98       40.50     23.49 o 
   7   5  13        2.80       -2.83     23.27 o 
  -7   6  13      488.16      504.42     46.54 o 
  -6   6  13       12.46       16.98     25.56 o 
  -5   6  13      136.37      135.68     29.58 o 
  -4   6  13      209.05      204.24     42.87 o 
  -3   6  13      428.71      339.20     32.81 o 
  -2   6  13      981.69      954.68     40.73 o 
  -1   6  13      197.93      203.38     26.34 o 
   0   6  13      108.28      111.15     21.54 o 
   1   6  13      594.05      581.26     23.85 o 
   2   6  13     2309.05     2092.70     39.93 o 
   3   6  13       23.69        2.81     18.71 o 
   4   6  13       30.49       24.93     33.88 o 
   5   6  13      105.33       83.77     18.94 o 
   6   6  13       22.45       26.31     23.82 o 
   7   6  13        0.93       -0.61     24.31 o 
  -6   7  13      129.68      131.20     33.08 o 
  -5   7  13      450.56      433.93     44.49 o 
  -4   7  13        3.40       20.12     21.94 o 
  -3   7  13      131.19      161.18     28.23 o 
  -2   7  13       73.52       83.82     23.93 o 
  -1   7  13      166.96      186.47     27.40 o 
   0   7  13        0.27        0.54     17.41 o 
   1   7  13     1538.38     1361.52     32.09 o 
   2   7  13     1535.85     1403.88     40.89 o 
   3   7  13       37.66       36.08     15.87 o 
   4   7  13      367.03      289.46     31.67 o 
   5   7  13       30.81       14.75     23.75 o 
   6   7  13        0.65        1.03     24.38 o 
   7   7  13       98.20       94.95     30.64 o 
  -6   8  13       13.86       25.32     27.70 o 
  -5   8  13        6.55        1.65     32.70 o 
  -4   8  13      202.25      187.27     32.43 o 
  -3   8  13        2.12        2.88     22.60 o 
  -2   8  13      491.88      391.02     35.42 o 
  -1   8  13      656.91      545.81     37.02 o 
   0   8  13      416.61      415.44     34.13 o 
   1   8  13     1115.85     1077.65     35.53 o 
   2   8  13       75.97       58.83     19.26 o 
   3   8  13      209.63      229.95     22.08 o 
   4   8  13       99.43      144.55     48.47 o 
   5   8  13      905.38      842.20     44.05 o 
   6   8  13       11.04       15.17     24.66 o 
   7   8  13       19.87        4.06     25.14 o 
  -6   9  13      142.00      154.90     34.61 o 
  -5   9  13      252.31      232.24     36.09 o 
  -4   9  13        3.90       17.76     24.56 o 
  -3   9  13       68.83       43.52     31.08 o 
  -2   9  13      126.55      100.53     26.65 o 
  -1   9  13       75.29       90.44     27.40 o 
   0   9  13       35.67        4.72     19.79 o 
   1   9  13      226.77      213.70     20.58 o 
   2   9  13       55.00       83.63     17.35 o 
   3   9  13      513.54      485.91     30.29 o 
   4   9  13      497.36      474.37     52.74 o 
   5   9  13      253.75      235.68     33.02 o 
   6   9  13       58.51       63.76     29.58 o 
   7   9  13        9.97       28.99     28.04 o 
  -5  10  13        5.36       12.00     26.32 o 
  -4  10  13        2.98       11.80     24.58 o 
  -3  10  13       18.37       10.41     23.89 o 
  -2  10  13      545.70      620.04     45.27 o 
  -1  10  13       18.78       36.49     22.91 o 
   0  10  13       18.90       -2.40     21.56 o 
   1  10  13       22.12       54.55     16.84 o 
   2  10  13       29.65       33.91     16.55 o 
   3  10  13        5.20       12.30     16.11 o 
   4  10  13       83.33       75.67     26.47 o 
   5  10  13       43.27       15.24     25.19 o 
   6  10  13       18.60        6.26     25.72 o 
  -5  11  13       77.89      113.62     33.09 o 
  -4  11  13       32.30       31.09     26.93 o 
  -3  11  13        0.62       -5.29     25.09 o 
  -2  11  13      438.97      424.16     40.60 o 
  -1  11  13       38.62       39.56     24.94 o 
   0  11  13       20.68        4.74     22.72 o 
   1  11  13      314.07      305.86     53.92 o 
   2  11  13       54.15       84.84     18.58 o 
   3  11  13       42.65       14.93     24.61 o 
   4  11  13       40.10       50.64     25.70 o 
   5  11  13      103.13       85.76     29.85 o 
   6  11  13        3.86        2.36     25.90 o 
  -4  12  13       56.68       29.78     29.28 o 
  -3  12  13        5.26       44.04     27.90 o 
  -2  12  13       17.90       12.49     25.83 o 
  -1  12  13      231.66      256.28     35.08 o 
   0  12  13       57.70       26.58     25.29 o 
   1  12  13      206.25      241.61     31.61 o 
   2  12  13        2.37       10.40     17.13 o 
   3  12  13       23.82       44.31     27.40 o 
   4  12  13        0.03      -15.80     23.50 o 
   5  12  13       11.15       62.92     28.99 o 
   6  12  13       10.89       27.87     29.76 o 
  -3  13  13       10.49       10.19     27.70 o 
  -2  13  13       33.51       56.26     29.00 o 
  -1  13  13       81.12       81.70     39.33 o 
   0  13  13      277.39      201.35     32.82 o 
   1  13  13       24.00       18.92     25.11 o 
   2  13  13        7.50       -5.71     23.85 o 
   3  13  13      563.65      578.67     57.45 o 
   4  13  13       84.85       64.05     29.32 o 
   5  13  13      279.57      251.79     37.66 o 
  -2  14  13       52.28       43.25     29.65 o 
  -1  14  13      132.68      111.11     31.46 o 
   0  14  13       77.40      102.02     29.82 o 
   1  14  13      219.58      188.52     33.87 o 
   2  14  13       52.10      -17.09     42.13 o 
   3  14  13      152.18      183.03     33.51 o 
   4  14  13      101.83      113.26     30.71 o 
   0  15  13       21.07       26.71     28.03 o 
   1  15  13        6.11      -15.32     43.02 o 
   2  15  13        1.00       -9.72     43.61 o 
  -3  -7  14       26.47       82.57     28.96 o 
  -2  -7  14      252.38      302.09     37.74 o 
  -1  -7  14        0.13      -14.87     24.35 o 
   0  -7  14      195.53      222.57     35.90 o 
   1  -7  14       51.94       76.81     41.10 o 
  -4  -6  14       31.70       39.61     25.62 o 
  -3  -6  14      178.45      232.83     41.10 o 
  -2  -6  14        7.27       23.17     23.96 o 
  -1  -6  14        1.99       13.56     23.77 o 
   0  -6  14       30.78       27.73     26.35 o 
   1  -6  14       87.61      100.08     29.45 o 
   2  -6  14        0.34       29.85     26.77 o 
   3  -6  14      173.99      165.93     34.99 o 
  -5  -5  14        0.00        4.12     22.46 o 
  -4  -5  14      154.47      212.17     36.83 o 
  -3  -5  14       31.02       24.18     18.83 o 
  -2  -5  14      853.38      889.31     44.58 o 
  -1  -5  14       31.83       15.73     22.23 o 
   0  -5  14        6.97       21.92     24.52 o 
   1  -5  14       54.72       59.49     27.17 o 
   2  -5  14       99.23       58.47     28.43 o 
   3  -5  14        8.47       16.06     26.34 o 
  -6  -4  14        8.35      -13.63     22.48 o 
  -5  -4  14       10.53       13.56     26.08 o 
  -4  -4  14      249.89      265.19     44.86 o 
  -3  -4  14      121.36       99.02     20.62 o 
  -2  -4  14      986.04      954.92     33.81 o 
  -1  -4  14       60.32       68.85     24.96 o 
   0  -4  14        7.48       21.63     23.40 o 
   1  -4  14        0.01      -24.12     20.76 o 
   2  -4  14       10.60       58.71     26.44 o 
   3  -4  14        0.17        2.14     24.57 o 
   4  -4  14      313.20      298.83     38.60 o 
  -6  -3  14       10.75       12.81     25.04 o 
  -5  -3  14       12.64       10.89     22.44 o 
  -4  -3  14       88.99      106.58     36.24 o 
  -3  -3  14       16.56       18.27     17.00 o 
  -2  -3  14      436.69      495.47     28.85 o 
  -1  -3  14       55.49       74.05     17.95 o 
   0  -3  14      305.90      397.73     36.18 o 
   1  -3  14       84.85       89.00     38.60 o 
   2  -3  14        1.62       83.58     25.47 o 
   3  -3  14       10.57       17.10     24.42 o 
   4  -3  14      137.73      193.74     33.14 o 
   5  -3  14       48.24       86.85     30.55 o 
  -6  -2  14      155.69      144.24     30.05 o 
  -5  -2  14       13.27       34.26     33.00 o 
  -4  -2  14        2.22        3.27     20.76 o 
  -3  -2  14        0.08       -6.10     18.29 o 
  -2  -2  14       66.93       85.81     18.14 o 
  -1  -2  14        0.13        0.85     15.20 o 
   0  -2  14      191.79      224.28     23.42 o 
   1  -2  14        2.12       -8.81     19.62 o 
   2  -2  14       42.89      106.65     51.56 o 
   3  -2  14        4.20        5.81     23.44 o 
   4  -2  14        2.25       34.06     24.66 o 
   5  -2  14        0.45       12.78     25.80 o 
  -6  -1  14      238.69      240.59     79.11 o 
  -5  -1  14       10.07       22.27     22.86 o 
  -4  -1  14       51.02       46.52     23.70 o 
  -3  -1  14      173.69      180.83     31.79 o 
  -2  -1  14       44.66       48.01     15.78 o 
  -1  -1  14        2.01       10.63     15.04 o 
   0  -1  14      524.05      600.88     25.88 o 
   1  -1  14      108.51      128.53     23.77 o 
   2  -1  14      184.43      141.96     26.53 o 
   3  -1  14       27.16        6.23     21.94 o 
   4  -1  14      200.53      213.34     32.01 o 
   5  -1  14       15.21       46.06     25.70 o 
   6  -1  14       15.06       34.53     27.14 o 
  -7   0  14       16.94       10.50     25.74 o 
  -6   0  14       20.13       15.44     23.57 o 
  -5   0  14       77.77       75.56     25.13 o 
  -4   0  14      772.66      755.27     40.38 o 
  -3   0  14        6.60       -4.34     19.69 o 
  -2   0  14      317.69      337.57     24.41 o 
  -1   0  14      319.66      369.40     23.67 o 
   0   0  14     1127.34     1194.03     31.51 o 
   1   0  14       30.37       17.56     14.80 o 
   2   0  14      189.61      198.55     25.06 o 
   3   0  14        4.06       27.15     21.38 o 
   4   0  14      227.16      221.76     32.01 o 
   5   0  14       51.93       24.53     24.52 o 
   6   0  14       74.17      113.99     30.76 o 
  -7   1  14      195.68      235.45     35.70 o 
  -6   1  14       10.68        9.57     38.60 o 
  -5   1  14        8.66       -3.01     21.52 o 
  -4   1  14     2155.03     2036.51     57.71 o 
  -3   1  14        0.38       -7.56     19.06 o 
  -2   1  14      131.60      175.12     17.52 o 
  -1   1  14        1.27       -7.34     12.31 o 
   0   1  14      696.03      677.35     25.09 o 
   1   1  14      113.20       96.86     16.63 o 
   2   1  14        6.36       36.04     15.10 o 
   3   1  14        4.22       14.31     15.86 o 
   4   1  14      122.02       85.32     24.70 o 
   5   1  14      452.01      498.98     42.13 o 
   6   1  14       36.47       25.53     25.31 o 
  -7   2  14        7.13       38.81     42.58 o 
  -6   2  14        4.64       16.12     30.49 o 
  -5   2  14      274.23      278.59     33.72 o 
  -4   2  14      336.79      327.80     33.72 o 
  -3   2  14      110.02      105.26     24.48 o 
  -2   2  14     1016.77     1008.65     40.76 o 
  -1   2  14      754.37      763.34     27.18 o 
   0   2  14      415.66      520.08     22.93 o 
   1   2  14        7.79       14.38     13.70 o 
   2   2  14      360.97      344.98     23.71 o 
   3   2  14        2.56      -11.83     14.46 o 
   4   2  14      283.54      264.35     23.74 o 
   5   2  14      129.75      154.32     28.75 o 
   6   2  14      172.93      200.03     31.98 o 
   7   2  14       49.28       42.16     27.29 o 
  -7   3  14       77.51      121.43     31.62 o 
  -6   3  14        0.22        3.80     23.13 o 
  -5   3  14       75.69      128.13     28.27 o 
  -4   3  14      179.01      185.84     28.83 o 
  -3   3  14       84.99       81.42     23.40 o 
  -2   3  14      537.60      545.01     34.02 o 
  -1   3  14        0.01        9.64     11.38 o 
   0   3  14     2395.42     2695.05     46.85 o 
   1   3  14      106.21      133.77     17.33 o 
   2   3  14      901.37      950.91     30.67 o 
   3   3  14       20.03        2.48     15.50 o 
   4   3  14       33.95       51.72     20.51 o 
   5   3  14       52.04       69.89     19.10 o 
   6   3  14      237.29      290.52     35.73 o 
  -7   4  14       74.59       36.11     44.20 o 
  -6   4  14      285.09      306.80     37.67 o 
  -5   4  14        0.75      -27.42     21.66 o 
  -4   4  14        0.78      -10.73     19.38 o 
  -3   4  14       41.80       46.86     22.60 o 
  -2   4  14      591.68      714.03     36.28 o 
  -1   4  14       82.66       95.14     23.57 o 
   0   4  14     2368.24     2731.15     39.30 o 
   1   4  14        6.30        2.50     12.18 o 
   2   4  14      556.64      568.15     25.68 o 
   3   4  14      145.72      155.12     20.41 o 
   4   4  14      217.43      290.34     81.03 o 
   5   4  14      124.83      136.89     21.36 o 
   6   4  14        2.31        8.42     17.33 o 
   7   4  14      188.30      261.93     53.92 o 
  -6   5  14      191.29      173.73     32.82 o 
  -5   5  14       19.43       28.85     25.30 o 
  -4   5  14       74.66       65.26     24.79 o 
  -3   5  14       22.97        2.74     20.60 o 
  -2   5  14      171.80      207.72     27.18 o 
  -1   5  14       76.64      109.34     23.85 o 
   0   5  14      288.79      335.57     19.16 o 
   1   5  14      648.15      658.21     34.27 o 
   2   5  14     1061.49     1178.29     38.90 o 
   3   5  14       48.95       56.45     17.51 o 
   4   5  14      363.12      429.12     35.08 o 
   5   5  14      313.84      320.17     26.76 o 
   6   5  14        0.00      -18.53     32.56 o 
   7   5  14       61.24       58.67     26.76 o 
  -6   6  14        2.71       -3.86     24.96 o 
  -5   6  14      264.66      269.66     35.53 o 
  -4   6  14      262.69      217.95     32.91 o 
  -3   6  14       48.05       27.70     21.46 o 
  -2   6  14        2.70       23.18     20.20 o 
  -1   6  14        0.02      -10.54     18.65 o 
   0   6  14      574.94      635.39     35.41 o 
   1   6  14       50.88       60.04     15.83 o 
   2   6  14      157.10      178.60     20.05 o 
   3   6  14       45.58       76.04     23.59 o 
   4   6  14     2419.69     2471.22     64.38 o 
   5   6  14        0.88        0.35     16.76 o 
   6   6  14       22.90       26.36     26.52 o 
   7   6  14       95.45      114.00     29.24 o 
  -6   7  14       41.41       54.32     34.33 o 
  -5   7  14        0.71      -10.28     23.95 o 
  -4   7  14      271.91      298.93     37.12 o 
  -3   7  14        0.75      -21.76     21.13 o 
  -2   7  14      276.71      303.54     33.09 o 
  -1   7  14       26.63       12.94     19.67 o 
   0   7  14     1823.14     1997.82     54.69 o 
   1   7  14      440.20      448.06     25.13 o 
   2   7  14      484.73      469.18     26.01 o 
   3   7  14       59.27       52.30     17.72 o 
   4   7  14      572.12      630.25     35.75 o 
   5   7  14        7.54       18.39     22.39 o 
   6   7  14       11.58       39.18     25.86 o 
   7   7  14        0.19       16.33     26.05 o 
  -6   8  14       33.66       61.14     30.87 o 
  -5   8  14        0.83       15.13     25.04 o 
  -4   8  14      122.88      168.08     31.73 o 
  -3   8  14        0.89        3.44     22.70 o 
  -2   8  14      320.68      281.45     33.23 o 
  -1   8  14       65.71       64.40     23.77 o 
   0   8  14      553.03      620.28     36.39 o 
   1   8  14        0.43        2.20     14.00 o 
   2   8  14        5.90       18.58     15.53 o 
   3   8  14      232.77      249.16     23.13 o 
   4   8  14       91.16      102.01     24.75 o 
   5   8  14       30.83       25.35     24.27 o 
   6   8  14      398.34      388.61     39.13 o 
   7   8  14       11.97       18.37     26.72 o 
  -5   9  14        5.45       -4.94     25.84 o 
  -4   9  14        4.85        1.15     24.46 o 
  -3   9  14       31.17       46.36     29.32 o 
  -2   9  14      284.76      348.50     36.35 o 
  -1   9  14        7.40      -23.81     21.08 o 
   0   9  14      183.57      292.94     32.55 o 
   1   9  14        0.01       13.62     20.87 o 
   2   9  14      175.40      217.55     22.22 o 
   3   9  14       47.56       19.80     16.73 o 
   4   9  14       44.75       55.39     35.06 o 
   5   9  14        7.33      -10.44     24.37 o 
   6   9  14      138.26      142.90     31.46 o 
  -5  10  14       16.95       15.67     48.76 o 
  -4  10  14      116.53       96.91     30.20 o 
  -3  10  14        0.61      -13.44     23.22 o 
  -2  10  14        0.26       45.86     35.80 o 
  -1  10  14       75.56       52.26     25.67 o 
   0  10  14      403.77      506.08     47.29 o 
   1  10  14       41.93       54.12     23.92 o 
   2  10  14      955.58      860.57     32.26 o 
   3  10  14       73.11       54.99     18.27 o 
   4  10  14      189.94      259.87     45.08 o 
   5  10  14       43.56       47.69     26.95 o 
   6  10  14        0.78       17.16     27.86 o 
  -4  11  14      275.75      298.78     39.77 o 
  -3  11  14        2.84       -1.35     25.81 o 
  -2  11  14        7.31       58.52     26.82 o 
  -1  11  14        0.37        5.66     23.82 o 
   0  11  14       50.28       32.35     24.21 o 
   1  11  14       13.38       16.08     23.36 o 
   2  11  14      814.21      971.28     34.93 o 
   3  11  14      228.62      271.89     33.51 o 
   4  11  14      523.12      461.34     40.52 o 
   5  11  14       20.25        7.48     26.04 o 
   6  11  14        4.46       14.35     42.28 o 
  -3  12  14        0.35       -8.80     26.07 o 
  -2  12  14       58.50       54.07     28.85 o 
  -1  12  14      111.96      107.85     29.64 o 
   0  12  14       57.42       68.45     27.25 o 
   1  12  14       47.90       25.18     24.54 o 
   2  12  14      802.48      828.73     46.05 o 
   3  12  14       46.10       23.36     25.09 o 
   4  12  14        5.25       19.20     25.98 o 
   5  12  14        2.76        6.38     27.14 o 
  -3  13  14       52.82       65.43     31.34 o 
  -2  13  14        1.43       26.95     27.40 o 
  -1  13  14       86.45      103.05     30.80 o 
   0  13  14       28.40       66.60     28.06 o 
   1  13  14       46.69       34.26     27.25 o 
   2  13  14        1.00       22.69     42.72 o 
   3  13  14      136.73      132.38     30.65 o 
   4  13  14       38.04       64.03     29.59 o 
  -1  14  14       24.70       47.86     29.89 o 
   0  14  14      250.03      274.94     37.92 o 
   1  14  14       11.93       19.57     26.66 o 
   2  14  14      114.19      192.69     53.62 o 
  -3  -6  15      176.46      188.36     32.34 o 
  -2  -6  15       22.31       39.03     25.93 o 
  -1  -6  15       45.26       34.47     26.34 o 
   0  -6  15       27.08       38.32     26.96 o 
   1  -6  15       11.88       36.83     27.71 o 
  -4  -5  15      382.37      315.48     35.16 o 
  -3  -5  15       22.26       -1.36     22.19 o 
  -2  -5  15      429.51      438.79     42.72 o 
  -1  -5  15       73.32       61.99     27.35 o 
   0  -5  15       31.54       29.18     25.92 o 
   1  -5  15      139.52      109.90     35.50 o 
   2  -5  15      200.82      173.54     33.68 o 
   3  -5  15        0.02       -2.49     28.58 o 
  -5  -4  15       62.21       77.21     29.46 o 
  -4  -4  15      232.60      224.75     30.87 o 
  -3  -4  15       33.54       32.86     18.56 o 
  -2  -4  15      167.80      177.91     29.10 o 
  -1  -4  15      109.59      113.98     36.98 o 
   0  -4  15      437.02      419.33     39.18 o 
   1  -4  15       99.60      135.92     31.00 o 
   2  -4  15        0.31        2.34     24.25 o 
   3  -4  15        1.50       -5.65     25.16 o 
  -5  -3  15      137.70      118.15     27.68 o 
  -4  -3  15       34.34       22.39     23.13 o 
  -3  -3  15       73.07       45.46     18.39 o 
  -2  -3  15      115.84      113.71     20.34 o 
  -1  -3  15       16.01       31.69     22.40 o 
   0  -3  15      314.86      293.24     33.09 o 
   1  -3  15        0.64       -7.78     22.66 o 
   2  -3  15        3.87       21.37     24.66 o 
   3  -3  15       22.98       14.68     24.94 o 
   4  -3  15       14.30       10.48     25.48 o 
  -6  -2  15       90.78       60.42     27.70 o 
  -5  -2  15       18.35       40.24     23.78 o 
  -4  -2  15       97.87       94.22     25.87 o 
  -3  -2  15      358.74      277.84     43.61 o 
  -2  -2  15       31.50       37.06     17.00 o 
  -1  -2  15      702.43      625.92     47.27 o 
   0  -2  15      224.68      264.47     32.11 o 
   1  -2  15       20.99       35.81     22.48 o 
   2  -2  15       12.19       16.97     26.81 o 
   3  -2  15      189.96      193.02     31.66 o 
   4  -2  15       36.84       61.60     27.44 o 
   5  -2  15      206.65      116.97     31.57 o 
  -6  -1  15      122.78       80.28     34.03 o 
  -5  -1  15      290.82      292.39     35.30 o 
  -4  -1  15      233.36      237.53     31.59 o 
  -3  -1  15      824.05      753.57     39.48 o 
  -2  -1  15        6.86       20.54     15.53 o 
  -1  -1  15      213.13      184.05     20.46 o 
   0  -1  15       86.27       96.16     17.77 o 
   1  -1  15       13.21       20.83     20.97 o 
   2  -1  15       86.20       88.93     25.71 o 
   3  -1  15        1.16        7.06     25.63 o 
   4  -1  15      147.74      120.30     28.64 o 
   5  -1  15       28.23       50.26     26.42 o 
  -6   0  15      167.62      186.36     32.34 o 
  -5   0  15        0.06       -5.12     21.49 o 
  -4   0  15      233.56      244.81     31.78 o 
  -3   0  15      146.05      138.87     45.67 o 
  -2   0  15       83.52       93.11     33.00 o 
  -1   0  15      127.21      103.92     17.82 o 
   0   0  15       58.05       59.34     16.46 o 
   1   0  15       91.79       93.58     20.51 o 
   2   0  15      487.53      455.23     36.02 o 
   3   0  15      229.84      269.59     32.41 o 
   4   0  15       99.25      105.53     42.58 o 
   5   0  15      125.12      124.67     30.17 o 
   6   0  15       61.75       54.60     29.05 o 
  -6   1  15       89.21       65.85     26.62 o 
  -5   1  15        0.83        7.33     22.50 o 
  -4   1  15       58.62       71.67     25.38 o 
  -3   1  15       42.47       48.24     22.86 o 
  -2   1  15        3.40       12.79     20.10 o 
  -1   1  15      166.40      163.35     18.45 o 
   0   1  15      106.24      108.93     17.33 o 
   1   1  15     1122.80     1012.14     31.25 o 
   2   1  15       48.06       35.00     16.47 o 
   3   1  15      139.68      138.70     26.76 o 
   4   1  15       55.80       47.59     37.86 o 
   5   1  15       18.62       51.24     25.38 o 
   6   1  15      173.87      194.11     38.60 o 
  -6   2  15       18.46       30.21     25.25 o 
  -5   2  15       15.79       33.50     24.52 o 
  -4   2  15      109.76      205.93    116.82 o 
  -3   2  15      160.60      176.21     28.20 o 
  -2   2  15      473.61      497.25     37.67 o 
  -1   2  15     1022.30      863.69     39.93 o 
   0   2  15        0.03       -6.86     12.93 o 
   1   2  15     1352.67     1263.04     33.22 o 
   2   2  15        7.34      -11.20     14.32 o 
   3   2  15      106.79      121.50     19.62 o 
   4   2  15      421.88      402.67     42.58 o 
   5   2  15        0.27        0.84     39.04 o 
   6   2  15      348.11      390.03     39.57 o 
  -6   3  15       98.49       85.89     28.75 o 
  -5   3  15       20.51       13.37     23.06 o 
  -4   3  15        0.35      -10.48     21.56 o 
  -3   3  15      281.79      275.39     32.27 o 
  -2   3  15     1408.69     1330.56     50.38 o 
  -1   3  15       12.80       -8.50     19.04 o 
   0   3  15        5.76        5.96     14.93 o 
   1   3  15        4.53       22.38     14.55 o 
   2   3  15     1225.61     1087.54     36.94 o 
   3   3  15       65.17      102.66     18.93 o 
   4   3  15      385.69      367.85     25.91 o 
   5   3  15      162.24      161.37     28.92 o 
   6   3  15       94.10      140.59     30.21 o 
  -6   4  15       97.21      102.22     30.00 o 
  -5   4  15      151.33      134.86     30.59 o 
  -4   4  15      154.31      146.91     28.54 o 
  -3   4  15      144.23      117.21     26.34 o 
  -2   4  15     1849.14     1510.30     49.87 o 
  -1   4  15       56.88       68.59     23.12 o 
   0   4  15        6.04       -1.60     12.22 o 
   1   4  15       92.69       87.74     16.65 o 
   2   4  15     1958.67     1678.39     58.72 o 
   3   4  15      550.57      487.47     27.59 o 
   4   4  15       35.42       41.25     23.11 o 
   5   4  15       17.23        5.38     17.16 o 
   6   4  15       41.05       38.07     25.83 o 
  -6   5  15      263.83      266.38     56.28 o 
  -5   5  15       77.11       46.91     25.89 o 
  -4   5  15      529.27      437.58     50.38 o 
  -3   5  15      130.86      126.77     27.25 o 
  -2   5  15      268.01      281.35     32.47 o 
  -1   5  15      759.31      692.07     37.80 o 
   0   5  15       10.80        9.51     19.67 o 
   1   5  15      349.55      353.33     23.70 o 
   2   5  15     1059.96     1098.41     58.34 o 
   3   5  15      254.23      260.34     24.14 o 
   4   5  15        1.67        3.05     21.39 o 
   5   5  15       21.79        6.00     17.44 o 
   6   5  15       26.68        7.79     22.86 o 
  -6   6  15      140.89      155.95     33.64 o 
  -5   6  15        8.44       40.81     26.67 o 
  -4   6  15      121.92      139.29     30.08 o 
  -3   6  15       66.19       34.94     27.25 o 
  -2   6  15        0.74        1.14     22.10 o 
  -1   6  15     1299.51     1071.37     45.04 o 
   0   6  15       48.12       24.40     21.05 o 
   1   6  15      989.91      890.02     53.48 o 
   2   6  15        7.85       14.36     16.26 o 
   3   6  15       36.00       10.73     21.13 o 
   4   6  15      171.18      196.02     24.01 o 
   5   6  15        3.96        5.72     16.67 o 
   6   6  15       16.68       -1.01     34.03 o 
  -6   7  15      103.19      119.84     32.60 o 
  -5   7  15      132.13      142.37     31.76 o 
  -4   7  15        4.81       -1.30     22.78 o 
  -3   7  15      185.56      173.71     29.56 o 
  -2   7  15      213.52      204.37     30.19 o 
  -1   7  15      784.48      655.21     38.29 o 
   0   7  15       79.97       74.57     24.07 o 
   1   7  15        5.86       38.33     21.77 o 
   2   7  15        4.38       -5.63     15.37 o 
   3   7  15        8.19        2.57     16.10 o 
   4   7  15      260.30      271.87     25.34 o 
   5   7  15       21.05       31.18     23.02 o 
   6   7  15      403.93      399.39     39.45 o 
  -5   8  15       19.92       24.17     26.49 o 
  -4   8  15       19.49       43.18     26.02 o 
  -3   8  15      100.05      117.34     28.84 o 
  -2   8  15      129.75      126.31     28.54 o 
  -1   8  15       75.18       65.09     24.25 o 
   0   8  15       44.84       52.53     22.78 o 
   1   8  15      146.18      121.94     26.00 o 
   2   8  15       71.09       87.32     18.71 o 
   3   8  15      518.46      498.08     28.77 o 
   4   8  15      423.67      380.31     28.33 o 
   5   8  15      328.03      334.15     35.44 o 
   6   8  15      272.93      282.25     36.54 o 
  -5   9  15       71.62       80.68     30.20 o 
  -4   9  15        0.83       -3.11     24.77 o 
  -3   9  15      151.04      154.47     31.43 o 
  -2   9  15       20.08       24.67     35.21 o 
  -1   9  15       25.23       12.60     28.43 o 
   0   9  15      415.44      377.82     36.24 o 
   1   9  15      430.33      392.98     36.19 o 
   2   9  15        0.12        1.79     16.10 o 
   3   9  15      567.13      549.96     30.04 o 
   4   9  15       73.60       59.22     35.36 o 
   5   9  15      281.12      247.85     64.38 o 
   6   9  15       49.16       36.73     28.01 o 
  -4  10  15        0.02       -5.69     25.26 o 
  -3  10  15      116.49      123.93     31.14 o 
  -2  10  15        0.75       -2.57     23.95 o 
  -1  10  15        9.06       18.28     24.79 o 
   0  10  15      211.70      238.91     32.97 o 
   1  10  15      283.56      269.93     33.03 o 
   2  10  15      269.66      254.22     32.70 o 
   3  10  15       55.46       31.81     18.81 o 
   4  10  15       17.02       31.23     34.77 o 
   5  10  15      115.30      103.33     29.58 o 
   6  10  15       24.17       17.50     28.22 o 
  -4  11  15        0.06       36.86     28.95 o 
  -3  11  15       68.44       23.20     26.97 o 
  -2  11  15       40.73       47.64     27.44 o 
  -1  11  15        1.11        9.18     24.58 o 
   0  11  15      455.11      513.83     43.11 o 
   1  11  15      110.93       83.46     26.97 o 
   2  11  15      185.99      158.52     28.93 o 
   3  11  15       24.55        9.56     23.55 o 
   4  11  15      156.61      180.91     42.43 o 
   5  11  15      195.68      225.19     35.35 o 
  -3  12  15       28.09       53.66     30.31 o 
  -2  12  15      102.72       63.59     28.92 o 
  -1  12  15      271.26      242.92     35.83 o 
   0  12  15       47.50       22.80     25.20 o 
   1  12  15      115.42      116.36     28.35 o 
   2  12  15      207.34      217.65     46.26 o 
   3  12  15        0.14       -5.37     24.03 o 
   4  12  15      373.47      382.50     45.08 o 
   5  12  15       42.56       58.44     29.68 o 
  -2  13  15      453.76      394.98     43.65 o 
  -1  13  15        0.09       17.41     27.74 o 
   0  13  15       33.95       26.59     27.67 o 
   1  13  15        2.35      -36.35     23.71 o 
   2  13  15      101.61       71.89     46.26 o 
   3  13  15       71.24      101.36     51.27 o 
   4  13  15      235.73      247.72     37.57 o 
   0  14  15       13.36        9.13     26.84 o 
   1  14  15      358.46      406.73     87.36 o 
   2  14  15        1.26       66.88     47.73 o 
  -3  -5  16       20.62       32.41     36.24 o 
  -2  -5  16       72.62       95.51     28.40 o 
  -1  -5  16      112.99      124.70     31.31 o 
   0  -5  16      444.86      466.13     42.49 o 
   1  -5  16       18.01       22.65     27.60 o 
  -4  -4  16        3.51       19.17     23.14 o 
  -3  -4  16      138.00      151.91     28.90 o 
  -2  -4  16       17.18        0.65     21.97 o 
  -1  -4  16      139.42      165.34     31.06 o 
   0  -4  16      486.38      653.03     84.41 o 
   1  -4  16       30.90       44.83     27.21 o 
   2  -4  16      260.46      278.64     41.25 o 
  -4  -3  16      106.87      152.37     28.88 o 
  -3  -3  16      229.10      264.29     44.49 o 
  -2  -3  16      172.76      192.28     23.20 o 
  -1  -3  16        9.06       -9.61     21.64 o 
   0  -3  16       23.95      -23.50     27.99 o 
   1  -3  16        1.17        8.35     23.89 o 
   2  -3  16       30.09        8.57     24.08 o 
   3  -3  16      110.31       90.05     28.60 o 
  -5  -2  16       10.89       31.96     24.98 o 
  -4  -2  16        1.55       -5.17     27.99 o 
  -3  -2  16      215.06      250.63     60.11 o 
  -2  -2  16        7.26        9.97     16.52 o 
  -1  -2  16       91.07       97.40     19.69 o 
   0  -2  16       23.09       37.45     23.40 o 
   1  -2  16       13.53       31.13     23.40 o 
   2  -2  16      195.31      274.36     34.82 o 
   3  -2  16      146.95      121.74     29.61 o 
   4  -2  16      278.15      302.35     37.71 o 
  -5  -1  16       21.90       20.20     25.78 o 
  -4  -1  16      654.11      593.40     43.73 o 
  -3  -1  16        0.00       -4.86     20.83 o 
  -2  -1  16      114.83      128.83     26.93 o 
  -1  -1  16      727.37      680.05     28.55 o 
   0  -1  16       46.51       53.92     22.44 o 
   1  -1  16      106.65       97.76     54.80 o 
   2  -1  16       87.12       65.99     25.04 o 
   3  -1  16        0.11      -13.34     22.82 o 
   4  -1  16      349.35      376.81     41.99 o 
  -6   0  16       11.53       18.38     25.49 o 
  -5   0  16      127.02      114.61     28.85 o 
  -4   0  16       21.87       19.59     22.60 o 
  -3   0  16      141.05      128.89     26.85 o 
  -2   0  16       96.26       77.78     34.77 o 
  -1   0  16      137.99      151.14     19.34 o 
   0   0  16       71.47       94.48     18.43 o 
   1   0  16      418.69      399.32     34.16 o 
   2   0  16       33.44       24.59     22.65 o 
   3   0  16        2.93        8.25     22.50 o 
   4   0  16        6.25      -12.63     21.98 o 
   5   0  16      160.36       99.17     29.52 o 
  -6   1  16      304.66      269.18     35.85 o 
  -5   1  16      138.97      110.18     27.90 o 
  -4   1  16       53.09       60.55     25.41 o 
  -3   1  16       16.39       40.44     27.40 o 
  -2   1  16       40.29       63.95     24.12 o 
  -1   1  16      290.30      283.00     32.11 o 
   0   1  16      198.78      216.97     21.27 o 
   1   1  16        3.63        0.06     15.60 o 
   2   1  16      185.47      205.04     28.93 o 
   3   1  16       14.14       14.63     20.94 o 
   4   1  16       12.45        0.17     22.87 o 
   5   1  16        2.27       -7.21     23.61 o 
  -6   2  16      326.57      333.87     39.14 o 
  -5   2  16      117.85      107.67     29.06 o 
  -4   2  16       55.00       47.39     25.41 o 
  -3   2  16       31.36       45.67     23.75 o 
  -2   2  16       45.56       77.05     23.75 o 
  -1   2  16      198.42      204.16     29.09 o 
   0   2  16      209.97      242.90     23.22 o 
   1   2  16      414.67      428.20     26.50 o 
   2   2  16       26.42       39.18     17.02 o 
   3   2  16       27.83       19.32     22.35 o 
   4   2  16       89.87       97.90     28.14 o 
   5   2  16       82.03       94.29     27.89 o 
   6   2  16       18.30       18.36     26.21 o 
  -6   3  16        0.05       -3.19     24.71 o 
  -5   3  16      493.89      535.27     43.12 o 
  -4   3  16        3.29       25.44     24.45 o 
  -3   3  16       39.72       11.37     27.11 o 
  -2   3  16       89.76      109.42     26.25 o 
  -1   3  16       24.48       25.67     21.45 o 
   0   3  16        3.03       11.49     29.17 o 
   1   3  16        0.78       15.32     15.05 o 
   2   3  16      876.15      901.63     31.15 o 
   3   3  16       65.96       32.27     17.30 o 
   4   3  16      230.02      267.02     38.11 o 
   5   3  16        6.57       22.46     23.50 o 
   6   3  16        8.43       28.12     25.10 o 
  -6   4  16       94.77      107.10     31.01 o 
  -5   4  16       47.18       67.08     27.09 o 
  -4   4  16     1004.67     1021.82     48.73 o 
  -3   4  16      147.74      129.26     27.81 o 
  -2   4  16      438.65      462.33     38.70 o 
  -1   4  16      147.31      144.23     26.79 o 
   0   4  16       94.04       90.93     24.63 o 
   1   4  16      162.78      154.94     21.74 o 
   2   4  16      643.33      594.51     27.99 o 
   3   4  16      355.90      319.46     25.38 o 
   4   4  16      800.40      726.65     39.47 o 
   5   4  16      206.88      197.41     43.90 o 
   6   4  16      122.12       97.53     40.37 o 
  -6   5  16       13.16       40.79     28.65 o 
  -5   5  16       13.35       52.32     31.53 o 
  -4   5  16      273.09      304.56     35.83 o 
  -3   5  16       21.89       16.68     42.72 o 
  -2   5  16      827.72      753.75     41.57 o 
  -1   5  16        0.49      -22.09     20.62 o 
   0   5  16       17.21       27.40     21.88 o 
   1   5  16        9.97       14.96     14.33 o 
   2   5  16       70.43       92.52     20.81 o 
   3   5  16       63.88       52.73     23.85 o 
   4   5  16       16.00       26.64     19.49 o 
   5   5  16      848.44      877.31     35.38 o 
   6   5  16       27.48       -1.47     37.71 o 
  -5   6  16       11.24        2.02     25.49 o 
  -4   6  16       18.93       32.39     25.52 o 
  -3   6  16        5.53       16.36     23.50 o 
  -2   6  16        2.41       14.34     22.57 o 
  -1   6  16      350.08      309.72     33.85 o 
   0   6  16      222.80      256.15     31.46 o 
   1   6  16      251.73      277.91     41.40 o 
   2   6  16       57.60      137.79     32.56 o 
   3   6  16       87.83       93.17     31.38 o 
   4   6  16      194.66      224.20     25.01 o 
   5   6  16       90.53      113.30     21.92 o 
   6   6  16      169.12      143.33     30.66 o 
  -5   7  16        9.83       15.54     36.09 o 
  -4   7  16       13.12       -2.20     24.06 o 
  -3   7  16       17.03       17.65     24.45 o 
  -2   7  16      253.00      253.58     32.81 o 
  -1   7  16       13.19       -3.33     20.37 o 
   0   7  16      252.29      246.33     32.26 o 
   1   7  16      236.93      249.57     44.78 o 
   2   7  16       27.44       37.02     17.51 o 
   3   7  16      101.04       88.64     20.31 o 
   4   7  16       10.79       13.55     21.55 o 
   5   7  16       61.22       47.12     24.75 o 
   6   7  16      303.80      317.46     37.03 o 
  -5   8  16       52.76       82.77     31.34 o 
  -4   8  16        4.81       33.92     26.35 o 
  -3   8  16        2.53       24.19     29.32 o 
  -2   8  16        0.05       -1.77     23.10 o 
  -1   8  16      236.54      240.92     32.66 o 
   0   8  16       66.60      101.91     26.63 o 
   1   8  16      147.27      177.01     29.69 o 
   2   8  16      183.10      203.66     29.62 o 
   3   8  16      195.33      201.04     24.06 o 
   4   8  16       62.36       69.47     19.53 o 
   5   8  16       57.89       62.55     26.82 o 
   6   8  16       54.08       71.29     28.73 o 
  -4   9  16      609.76      562.67     61.43 o 
  -3   9  16        3.05       27.32     26.32 o 
  -2   9  16      117.11      114.35     29.09 o 
  -1   9  16      144.21      125.52     29.64 o 
   0   9  16        1.45       -0.63     22.15 o 
   1   9  16      628.88      606.58     54.21 o 
   2   9  16       98.79      140.81     29.46 o 
   3   9  16        6.07       11.44     17.84 o 
   4   9  16      635.41      728.51     45.35 o 
   5   9  16       13.34       -6.96     23.93 o 
  -4  10  16      456.05      449.58     45.20 o 
  -3  10  16       45.30       38.51     27.48 o 
  -2  10  16      255.32      286.50     38.10 o 
  -1  10  16       28.52       68.41     27.14 o 
   0  10  16       37.20       30.11     24.84 o 
   1  10  16        0.29       -2.37     22.30 o 
   2  10  16       15.56       37.03     23.85 o 
   3  10  16      232.85      320.00     27.52 o 
   4  10  16        1.42       -3.54     33.59 o 
   5  10  16      103.15       78.96     29.58 o 
  -3  11  16       81.37       89.72     31.46 o 
  -2  11  16       54.50       57.79     28.27 o 
  -1  11  16        1.35        0.46     24.45 o 
   0  11  16       22.70       38.47     26.30 o 
   1  11  16       14.40       43.20     24.63 o 
   2  11  16      102.84      145.34     29.32 o 
   3  11  16      437.31      400.12     61.28 o 
   4  11  16      175.50      200.94     47.14 o 
   5  11  16       54.82       70.12     42.13 o 
  -2  12  16      411.39      431.63     44.34 o 
  -1  12  16       11.35        7.94     25.92 o 
   0  12  16      608.23      806.06     47.61 o 
   1  12  16      108.54       89.89     29.09 o 
   2  12  16        1.25       13.32     27.11 o 
   3  12  16       87.07       71.60     46.85 o 
   4  12  16        6.36       21.00     26.47 o 
  -1  13  16       35.65       30.91     34.18 o 
   0  13  16      480.43      573.51     48.49 o 
   1  13  16      127.67      183.39     33.43 o 
   2  13  16      173.03      202.42     55.98 o 
   3  13  16        0.68      -22.39     43.02 o 
  -2  -4  17        1.51        7.66     35.06 o 
  -1  -4  17       30.46       25.43     25.47 o 
   0  -4  17      150.90      138.53     37.27 o 
   1  -4  17        6.83       12.69     25.71 o 
  -3  -3  17      666.97      659.69     55.10 o 
  -2  -3  17        4.33       13.26     34.18 o 
  -1  -3  17      138.41      139.11     29.90 o 
   0  -3  17       36.03       48.21     26.13 o 
   1  -3  17      186.60      175.12     45.52 o 
   2  -3  17       27.12       18.13     26.51 o 
  -4  -2  17       11.14       10.33     23.80 o 
  -3  -2  17       49.16       32.78     24.05 o 
  -2  -2  17        0.19       17.11     22.43 o 
  -1  -2  17        0.19       19.08     21.90 o 
   0  -2  17       35.89       15.86     22.48 o 
   1  -2  17      268.32      237.43     47.58 o 
   2  -2  17      281.40      211.94     33.00 o 
   3  -2  17       32.23       63.91     34.91 o 
  -5  -1  17      110.02      109.80     29.35 o 
  -4  -1  17       19.29       38.50     24.37 o 
  -3  -1  17       47.67       44.98     24.37 o 
  -2  -1  17      440.89      467.60     38.97 o 
  -1  -1  17      253.30      234.25     30.93 o 
   0  -1  17        0.50       11.26     21.52 o 
   1  -1  17      233.02      201.98     30.50 o 
   2  -1  17      415.62      354.76     36.34 o 
   3  -1  17        0.37        8.85     24.58 o 
   4  -1  17       22.01       24.74     26.34 o 
  -5   0  17      246.18      195.29     33.11 o 
  -4   0  17       20.09        8.94     23.02 o 
  -3   0  17       21.63       27.69     25.63 o 
  -2   0  17      740.84      629.81     40.77 o 
  -1   0  17       42.28       39.55     22.80 o 
   0   0  17        0.09       -1.90     16.00 o 
   1   0  17      148.45      158.24     27.60 o 
   2   0  17       11.19       27.07     23.21 o 
   3   0  17      244.20      235.81     32.49 o 
   4   0  17       29.22       19.07     25.70 o 
  -5   1  17       21.89        8.81     24.45 o 
  -4   1  17       22.08       19.77     23.21 o 
  -3   1  17      135.83      118.66     27.37 o 
  -2   1  17      109.87      120.25     27.27 o 
  -1   1  17       89.96       97.15     25.62 o 
   0   1  17       39.20       40.95     17.38 o 
   1   1  17      153.87      141.15     20.18 o 
   2   1  17      162.01      136.07     27.39 o 
   3   1  17      369.00      358.86     67.62 o 
   4   1  17        2.11        6.29     22.02 o 
   5   1  17       98.23      109.09     30.15 o 
  -5   2  17       74.17       60.05     26.85 o 
  -4   2  17       79.51       99.40     27.56 o 
  -3   2  17      306.09      262.65     42.13 o 
  -2   2  17       66.72       56.22     24.84 o 
  -1   2  17      123.18      104.66     25.41 o 
   0   2  17       19.36       35.26     27.40 o 
   1   2  17      180.97      182.69     21.07 o 
   2   2  17      657.01      567.03     28.10 o 
   3   2  17      408.59      397.15     35.87 o 
   4   2  17       42.64       20.08     27.55 o 
   5   2  17        1.24       30.18     26.66 o 
  -5   3  17        0.04       -8.83     23.23 o 
  -4   3  17       39.51       53.33     27.40 o 
  -3   3  17      358.24      317.64     35.29 o 
  -2   3  17        1.52       -7.73     22.08 o 
  -1   3  17       84.02       93.76     25.10 o 
   0   3  17       66.49       59.22     32.41 o 
   1   3  17       13.19       14.24     15.65 o 
   2   3  17       64.82       47.22     16.98 o 
   3   3  17      120.33       90.74     20.15 o 
   4   3  17      187.23      167.20     29.20 o 
   5   3  17       54.80       49.22     25.87 o 
  -5   4  17       13.53       26.42     26.14 o 
  -4   4  17       26.70       26.78     24.57 o 
  -3   4  17       21.02       13.71     23.28 o 
  -2   4  17        6.07        8.21     22.91 o 
  -1   4  17      389.40      306.91     34.42 o 
   0   4  17        0.25       -8.85     20.83 o 
   1   4  17      243.10      241.90     41.84 o 
   2   4  17        0.81       10.05     16.32 o 
   3   4  17        0.26       28.95     17.55 o 
   4   4  17        6.63        2.35     21.56 o 
   5   4  17       30.98       29.17     24.63 o 
  -5   5  17       78.14       69.68     28.75 o 
  -4   5  17       12.80       26.90     24.62 o 
  -3   5  17       13.53       24.99     24.46 o 
  -2   5  17       50.71       38.89     34.18 o 
  -1   5  17       61.23       53.92     24.38 o 
   0   5  17       39.25       37.86     23.47 o 
   1   5  17      295.43      272.97     32.87 o 
   2   5  17        1.02       -7.23     17.48 o 
   3   5  17      188.25      204.71     23.20 o 
   4   5  17      177.54      194.68     26.96 o 
   5   5  17        1.93       -0.05     20.58 o 
  -5   6  17       21.73       38.65     27.50 o 
  -4   6  17       25.99        4.71     24.35 o 
  -3   6  17      425.20      411.95     40.39 o 
  -2   6  17      182.93      197.21     31.97 o 
  -1   6  17       77.73       58.56     25.07 o 
   0   6  17       46.08       58.25     24.88 o 
   1   6  17       13.74        7.85     22.18 o 
   2   6  17        0.71        7.34     15.12 o 
   3   6  17      465.85      497.48     40.17 o 
   4   6  17        9.01       22.16     19.48 o 
   5   6  17       69.71       63.49     20.65 o 
  -5   7  17       49.37       51.87     40.22 o 
  -4   7  17        0.00       14.01     26.07 o 
  -3   7  17      386.50      315.23     54.36 o 
  -2   7  17      469.13      498.09     41.87 o 
  -1   7  17      444.62      381.12     37.60 o 
   0   7  17        6.43       -0.63     22.61 o 
   1   7  17      268.58      267.88     32.80 o 
   2   7  17      228.72      269.58     36.09 o 
   3   7  17      144.35      153.79     22.80 o 
   4   7  17       58.76       63.77     20.30 o 
   5   7  17       42.57       27.23     24.55 o 
  -4   8  17       11.48        4.46     26.08 o 
  -3   8  17      182.81      185.87     33.09 o 
  -2   8  17      101.58      123.57     29.37 o 
  -1   8  17        4.32        3.20     23.45 o 
   0   8  17       38.92       35.77     25.65 o 
   1   8  17       17.56       31.36     23.91 o 
   2   8  17      485.07      480.43     39.75 o 
   3   8  17       54.47       65.29     20.24 o 
   4   8  17        2.72      -11.97     17.37 o 
   5   8  17      176.65      154.39     30.40 o 
  -4   9  17       12.52      -28.33     24.75 o 
  -3   9  17        5.83        9.39     25.91 o 
  -2   9  17      297.23      290.01     37.25 o 
  -1   9  17      271.54      253.15     34.55 o 
   0   9  17        0.02      -23.32     22.21 o 
   1   9  17      190.92      194.03     31.89 o 
   2   9  17      754.31      640.90     42.33 o 
   3   9  17        4.54       25.47     23.70 o 
   4   9  17        6.24      -31.70     25.20 o 
   5   9  17      236.89      246.87     71.60 o 
  -3  10  17       52.08       46.75     28.25 o 
  -2  10  17      713.08      636.46     49.06 o 
  -1  10  17      306.09      360.32     39.54 o 
   0  10  17        2.39       -6.51     23.98 o 
   1  10  17       16.49       60.40     27.70 o 
   2  10  17       36.07       46.90     24.69 o 
   3  10  17        0.02       20.01     23.25 o 
   4  10  17      132.05      103.20     30.15 o 
  -3  11  17        0.20       14.94     28.84 o 
  -2  11  17       43.60       25.19     27.71 o 
  -1  11  17      160.80      123.24     30.63 o 
   0  11  17       84.36      103.25     29.69 o 
   1  11  17       76.20       59.60     27.47 o 
   2  11  17       46.63       71.85     27.27 o 
   3  11  17      297.69      292.87     58.63 o 
  -2  12  17       36.36       33.09     29.78 o 
  -1  12  17        0.47       -1.81     26.39 o 
   0  12  17      163.81      248.92     51.86 o 
   1  12  17      111.00      143.97     32.24 o 
   2  12  17        1.26      -16.70     23.80 o 
   3  12  17      545.28      503.83     69.83 o 
   0  13  17      407.78      383.66     44.05 o 
   1  13  17       32.82       26.12     27.86 o 
   2  13  17      152.30      176.19     55.10 o 
  -1  -3  18      505.99      565.12     68.65 o 
   0  -3  18       39.96       36.88     26.03 o 
  -3  -2  18      119.63      148.54     29.26 o 
  -2  -2  18        0.74        0.29     32.70 o 
  -1  -2  18      365.08      392.16     59.52 o 
   0  -2  18       39.99       53.82     26.39 o 
   1  -2  18      107.40      110.25     30.71 o 
   2  -2  18       28.63       31.87     28.73 o 
  -3  -1  18        0.64        3.17     23.53 o 
  -2  -1  18       37.56       91.04     34.77 o 
  -1  -1  18       25.21       34.18     36.24 o 
   0  -1  18      264.13      220.24     31.86 o 
   1  -1  18        1.57       -5.81     21.94 o 
   2  -1  18       42.50       56.25     27.01 o 
   3  -1  18       33.62       35.30     26.26 o 
  -4   0  18       73.46       69.11     32.12 o 
  -3   0  18      155.61      142.05     30.04 o 
  -2   0  18       48.20       55.47     25.83 o 
  -1   0  18       70.42       34.01     24.00 o 
   0   0  18      163.89      187.39     47.14 o 
   1   0  18      270.99      319.23     78.52 o 
   2   0  18        0.82       14.74     23.33 o 
   3   0  18      484.11      550.14    103.86 o 
  -4   1  18       50.06       25.82     24.88 o 
  -3   1  18       46.82       69.86     26.35 o 
  -2   1  18       14.16       44.21     24.16 o 
  -1   1  18       71.86       70.42     35.06 o 
   0   1  18        0.87        7.97     21.14 o 
   1   1  18      121.39      107.25     25.95 o 
   2   1  18       77.25       84.14     27.40 o 
   3   1  18      439.93      455.02     99.73 o 
   4   1  18      280.95      260.09     35.66 o 
  -4   2  18       72.50       70.42     27.71 o 
  -3   2  18       60.35       51.30     26.03 o 
  -2   2  18      165.23      173.52     30.16 o 
  -1   2  18      174.14      170.96     35.36 o 
   0   2  18       11.00        7.11     22.10 o 
   1   2  18       32.47       19.03     16.74 o 
   2   2  18      205.50      215.66     29.85 o 
   3   2  18        8.25        5.22     22.21 o 
   4   2  18      222.41      229.55     53.48 o 
  -4   3  18       15.43        8.92     24.45 o 
  -3   3  18        0.02       17.26     23.74 o 
  -2   3  18      112.83      154.29     30.42 o 
  -1   3  18      492.08      559.25     47.58 o 
   0   3  18       86.86       98.57     26.89 o 
   1   3  18      102.44      113.37     27.64 o 
   2   3  18       74.93       69.26     18.80 o 
   3   3  18       25.40       23.80     21.02 o 
   4   3  18       50.66       38.81     25.27 o 
  -4   4  18        2.61       17.35     24.77 o 
  -3   4  18       69.61       53.63     26.03 o 
  -2   4  18      173.48      171.90     30.25 o 
  -1   4  18      224.00      293.50     35.42 o 
   0   4  18      349.89      471.26     39.67 o 
   1   4  18      163.80      159.10     40.07 o 
   2   4  18      606.18      590.75     76.16 o 
   3   4  18       56.14       65.85     19.39 o 
   4   4  18       28.27       45.56     24.04 o 
   5   4  18      191.88      193.16     31.90 o 
  -4   5  18       12.89        3.23     24.46 o 
  -3   5  18       21.69       21.01     25.39 o 
  -2   5  18      408.19      428.88     39.89 o 
  -1   5  18      157.48      140.71     29.89 o 
   0   5  18      362.28      540.79     42.70 o 
   1   5  18      347.78      398.65     37.80 o 
   2   5  18      152.09      173.84     41.84 o 
   3   5  18       55.32       57.39     19.06 o 
   4   5  18       11.18       11.83     21.15 o 
   5   5  18       61.74       65.56     26.91 o 
  -4   6  18       40.81       55.79     27.81 o 
  -3   6  18       15.75       32.38     25.44 o 
  -2   6  18        3.53       15.17     24.25 o 
  -1   6  18      203.65      267.00     34.37 o 
   0   6  18       41.98       48.57     25.62 o 
   1   6  18      497.27      576.44     85.74 o 
   2   6  18      147.19      213.59     32.28 o 
   3   6  18       13.03       16.20     17.08 o 
   4   6  18       52.52       82.50     42.13 o 
   5   6  18      113.02      144.31     28.64 o 
  -4   7  18      378.73      365.83     41.91 o 
  -3   7  18       17.26       23.68     24.91 o 
  -2   7  18      206.05      194.78     32.98 o 
  -1   7  18       35.61       38.51     25.20 o 
   0   7  18       12.17       20.62     24.10 o 
   1   7  18       65.43       53.18     26.21 o 
   2   7  18      199.61      175.53     30.41 o 
   3   7  18      100.24      121.41     28.28 o 
   4   7  18       69.15       76.87     21.85 o 
   5   7  18       21.21       18.55     24.16 o 
  -4   8  18      386.52      324.95     41.24 o 
  -3   8  18      397.02      414.49     42.71 o 
  -2   8  18       57.72       90.37     28.92 o 
  -1   8  18       58.59       72.46     27.83 o 
   0   8  18       11.33       37.06     24.74 o 
   1   8  18        0.30        3.22     27.84 o 
   2   8  18       15.50       29.98     24.95 o 
   3   8  18      122.74       83.50     27.02 o 
   4   8  18        4.35        4.22     19.19 o 
  -3   9  18      236.61      217.69     36.51 o 
  -2   9  18       29.39       46.69     27.12 o 
  -1   9  18      265.54      299.24     38.01 o 
   0   9  18      372.53      395.35     40.11 o 
   1   9  18       87.86      147.22     30.41 o 
   2   9  18       42.04       67.85     26.12 o 
   3   9  18      187.88      207.84     32.21 o 
   4   9  18       99.04      121.10     48.91 o 
  -3  10  18        1.55      -15.06     25.98 o 
  -2  10  18      122.02      125.35     32.69 o 
  -1  10  18        7.12       41.62     27.56 o 
   0  10  18      276.28      284.53     37.08 o 
   1  10  18       51.96       66.05     27.25 o 
   2  10  18       14.51       22.36     24.41 o 
   3  10  18       21.87       13.22     24.27 o 
   4  10  18        6.91       -0.88     43.90 o 
  -2  11  18        5.89      -14.64     26.28 o 
  -1  11  18      116.54      104.91     32.66 o 
   0  11  18       96.85      112.93     31.85 o 
   1  11  18      309.48      350.06     47.88 o 
   2  11  18        2.05       14.22     24.74 o 
   3  11  18      318.86      397.76     66.59 o 
   0  12  18       27.03       38.96     28.78 o 
   1  12  18      404.54      450.10     44.65 o 
   2  12  18        6.63        4.09     25.64 o 
  -1  -1  19       14.71       -8.54     33.88 o 
   0  -1  19        0.81       25.93     36.83 o 
   1  -1  19        0.38       -6.26     24.54 o 
  -3   0  19      237.61      286.91     40.95 o 
  -2   0  19       90.39       83.03     27.05 o 
  -1   0  19        2.03       22.10     35.36 o 
   0   0  19       25.74       53.33     39.78 o 
   1   0  19       39.10       41.25     40.66 o 
   2   0  19        0.01       -5.69     23.36 o 
  -3   1  19      270.10      259.84     35.90 o 
  -2   1  19        0.57        5.49     25.78 o 
  -1   1  19       83.30       83.09     35.06 o 
   0   1  19       30.15       27.70     35.36 o 
   1   1  19      271.10      252.80     54.51 o 
   2   1  19       79.32      107.81     44.78 o 
   3   1  19       51.65       54.76     37.27 o 
  -3   2  19        4.21       14.81     24.56 o 
  -2   2  19       19.14        1.04     24.37 o 
  -1   2  19      208.56      166.47     30.45 o 
   0   2  19        7.81        1.18     31.53 o 
   1   2  19      598.36      486.45     63.64 o 
   2   2  19        0.19        8.14     21.94 o 
   3   2  19        0.25       20.74     23.64 o 
  -4   3  19       14.79       32.93     26.05 o 
  -3   3  19       46.96       37.51     25.98 o 
  -2   3  19      143.33      119.01     28.79 o 
  -1   3  19      209.93      263.92     34.37 o 
   0   3  19      152.53      142.88     39.78 o 
   1   3  19      415.39      385.77     41.54 o 
   2   3  19        0.70       -8.25     33.88 o 
   3   3  19      117.29      107.26     26.83 o 
  -4   4  19       33.70       34.19     26.89 o 
  -3   4  19       71.86      103.09     30.25 o 
  -2   4  19      116.43       64.42     27.07 o 
  -1   4  19      106.61      109.08     28.23 o 
   0   4  19       64.00       81.70     26.96 o 
   1   4  19       16.05       35.50     25.51 o 
   2   4  19       18.64       28.67     24.87 o 
   3   4  19      222.52      184.41     28.88 o 
   4   4  19       22.28        9.14     23.42 o 
  -4   5  19      155.17      128.27     31.71 o 
  -3   5  19      134.56      101.06     29.38 o 
  -2   5  19       23.53      -12.04     23.83 o 
  -1   5  19      197.77      168.02     32.85 o 
   0   5  19       31.08       32.03     26.37 o 
   1   5  19      376.66      371.84     37.79 o 
   2   5  19       51.08       56.86     26.34 o 
   3   5  19      117.95      111.24     21.56 o 
   4   5  19      180.79      129.08     27.64 o 
  -3   6  19      301.88      270.46     36.35 o 
  -2   6  19       18.59       12.63     24.37 o 
  -1   6  19      112.88      139.47     30.61 o 
   0   6  19      176.94      199.16     33.54 o 
   1   6  19       53.04       83.70     27.92 o 
   2   6  19      296.03      282.61     35.05 o 
   3   6  19      124.00      124.29     31.38 o 
   4   6  19        0.31      -11.17     21.87 o 
  -3   7  19        1.09       14.26     24.98 o 
  -2   7  19        9.22      -12.39     23.45 o 
  -1   7  19      576.95      456.76     41.53 o 
   0   7  19      123.81       94.75     29.06 o 
   1   7  19      418.96      398.32     39.89 o 
   2   7  19       33.56       32.92     24.90 o 
   3   7  19        1.60       18.45     23.99 o 
   4   7  19       21.62       31.40     25.67 o 
  -3   8  19        4.24       17.90     27.97 o 
  -2   8  19      101.50      125.20     30.73 o 
  -1   8  19      568.60      528.06     61.87 o 
   0   8  19       17.51       21.11     24.96 o 
   1   8  19      123.68      152.16     30.83 o 
   2   8  19        2.61       -2.65     23.28 o 
   3   8  19       62.43       74.37     27.94 o 
  -2   9  19       44.87       19.22     28.02 o 
  -1   9  19       25.31       11.28     25.76 o 
   0   9  19       60.29       45.37     26.63 o 
   1   9  19       18.05       28.55     25.74 o 
   2   9  19        3.30       18.11     24.56 o 
   3   9  19      366.59      361.66     39.21 o 
  -1  10  19       14.45       27.08     27.73 o 
   0  10  19       20.73       14.41     25.76 o 
   1  10  19        8.20       10.02     25.77 o 
   2  10  19       33.73       32.54     27.11 o 
   3  10  19      206.47      241.24     67.32 o 
   0  11  19       46.06       67.26     49.20 o 
   1  11  19       22.66        3.21     25.58 o 
  -1   1  20       91.13      109.31     43.61 o 
   0   1  20        6.98        7.96     36.83 o 
   1   1  20       10.79       14.14     39.48 o 
  -2   2  20      181.71      185.18     32.37 o 
  -1   2  20      401.57      426.63     40.82 o 
   0   2  20       93.45       86.03     37.42 o 
   1   2  20      178.26      199.47     50.38 o 
   2   2  20      181.43      168.24     50.97 o 
  -2   3  20       52.04       94.61     29.48 o 
  -1   3  20      255.92      209.41     33.81 o 
   0   3  20      248.71      302.18     36.58 o 
   2   3  20       44.36       20.92     38.60 o 
  -2   4  20        0.07       -9.71     24.89 o 
  -1   4  20       21.31       24.00     25.60 o 
   0   4  20        0.88        0.70     23.91 o 
   1   4  20       29.36       49.55     27.16 o 
  -2   5  20        0.10      -11.47     24.07 o 
  -1   5  20       60.07       84.89     28.42 o 
   0   5  20      264.48      384.31     40.38 o 
   1   5  20       26.06        8.53     24.79 o 
   2   5  20       23.96       22.78     24.79 o 
  -2   6  20       20.55      -18.26     24.01 o 
  -1   6  20       49.72       36.57     27.18 o 
   0   6  20       19.85       39.47     28.87 o 
   1   6  20        0.49      -10.97     23.22 o 
   2   6  20        2.64       -4.07     23.74 o 
   3   6  20       26.57       53.38     27.23 o 
  -2   7  20      107.54      127.44     31.31 o 
  -1   7  20      375.64      375.65     47.88 o 
   0   7  20      371.51      456.73     43.23 o 
   1   7  20      249.10      304.07     38.63 o 
   2   7  20      105.30      105.74     30.78 o 
  -2   8  20      334.18      287.64     38.94 o 
  -1   8  20      109.20       85.92     29.91 o 
   0   8  20      164.21      172.32     38.30 o 
   1   8  20      570.88      578.28     47.48 o 
   2   8  20      228.85      232.65     35.14 o 
  -1   9  20       38.83       46.89     28.56 o 
   0   9  20        0.23       18.60     27.48 o 
   1   9  20      138.46      122.90     31.73 o 
   2   9  20        0.10       12.85     25.95 o 
   0   5  21        1.91       -5.96     25.62 o 
   0   6  21       79.41       88.31     30.70 o 
                                                 
